# Supplementary material for: Identification and analysis of miRNAs differentially expressed in male and female Trichosanthes kirilowii maxim
Source: BMC Genomics. 2023 Feb 21;24:81. doi: 10.1186/s12864-023-09178-8 (PMC9945594; doi:10.1186/s12864-023-09178-8)
Supplement: Supplementary file 1 — Additional file 1. The primers for 5'RACE and RT-qPCR. [file 12864_2023_9178_MOESM1_ESM.xlsx]

## Sheet: Sheet1
Additional file 1. The primers for 5'RACE and RT-qPCR
Name	Forward primer (5’-3’)
tkAS2-SP1	GGTTGCTGGAACTGGTGGCT
tkAS2-SP2	GTGGCTGAGGTTACCGATGCT
tkAS2-SP3	CGTCGGAGCATCATCTGT
tkSPL13B-SP1	CCTTGGTAATGAGACAAAATGCTTCG
tkSPL13B-SP2	TGCTTCGGGATAGGGACTC
tkSPL13B-SP3	GGTCTGAAACACATCCATCAACAA
tkSPL18-SP1	CTACCTACTACACTGCTGACAGAACC
tkSPL18-SP2	GCTGACAGAACCTTTGCTT
tkSPL18-SP3	GGTCTGAAACACATCCATCAACAA
tkIQD31-SP1	GTAGGGCTGGAATGTGTCAAT
tkIQD31-SP2	GCTCTTCCCCTGTTTTCC
tkIQD31-SP3	TCGCCTGCTTTCTGACG
tkNFYC1-SP1	GGACTCGTTGGTCTCCGCCG
tkNFYC1-SP2	GGTTTATCAACGACAGTGC
tkNFYC1-SP3	TTCTTCTCGGCGGCGACTTC
tknovel_miR105	ATCCATTGCTCCCTTTTGTCG
tknovel_miR22	CCGCTTTACCATGATAGAGGA
tknovel_miR19	AGAAGGTGATTGGGACAGGC
tknovel_miR4	CGTGTTGGAAGGGTCAAATGCA
tkmiR156c	CGTTGACAGAAGAGAGAGAGCAC
tkmiR157a-5p	CGTTGACAGAAGATAGAGAGCAC
tkmiR156k_2	GCCTTGACAGAAGAGAGTGAGCAC
tkmiR156-2	CCGTTGACAGAAGATAGAGAGC
U6	CTCGCTTCGGCAGCACA
