# Supplementary material for: Identification and analysis of miRNAs differentially expressed in male and female Trichosanthes kirilowii maxim
Source: BMC Genomics. 2023 Feb 21;24:81. doi: 10.1186/s12864-023-09178-8 (PMC9945594; doi:10.1186/s12864-023-09178-8)
Supplement: Supplementary file 3 — Additional file 3. The mature and precursor sequences for identified miRNAs. [file 12864_2023_9178_MOESM3_ESM.xlsx]

## Sheet: Sheet1
Additional file 3. The mature and precursor sequences for identified miRNAs
miRNA id	Sequence(mature)	Sequence(precursor)
tkmiR1171	TGGAGTGGAGTGGAGTGGAGTGG	TGAGTGCGATCATGTCCTCCTCGGGCTTGGGAGGGCCGTAGAAGGCCGACATTCCCATGCAGCCCAGCCCCTGCGCAGACACTTCCAGGCCTTGAGATCCCAGCTTCATTTTTCGGACTTCGACGCCGGCCATGATTCTAGCTTTCAATTGATCCAGAAGGGAAGTGTGTTGTGTTCTTTGTGGAGTCAAATGTGTTTTTGGTGGGATTTAATGAGTTCGAAAGCCTTATTTATAGAGCGGTGAGTGAGTGGAGTGGAGTGGAGTGGAGTGGAGTACTGGACTGAAGTAGCCGCTCGCCA
tkmiR1515a_1	TCATTTTTGCGTGCAATGATCC	AATTGTCAATTCCCAGCTTCTGATTCTTGTCATTTTTGCGTGCAATGATCCTGACCCTGTTCTTCCCTTCTGGGTTTCTCTCCAATTTTAGGTTTCTTCGTTGTACGTGCTGCTTTCTTTCTTTCTTTTTTAATTTTCCTCTGCTGTGTCCAAATTGAAATTGATTTTACCTATTGCCTTTGAATTCGAGTCTGCCGATTGTGGACTAACAGAAAAAAGGGCAAATTAAGGGCTATTTGAGAGTTATAACAGAAAAAAAGTTTGTCAAATTATATTTGTTTTCTAAAATGTTGTTGGGAA
tkmiR156_2	TTGACAGAAGATAGAGAGC	GGAGCACAAAGAGGAACATAGGTGATATGCTGTTGACAGAAGATAGAGAGCACAGATGATGATATGCAAATTCATTTTTTTTTTCAAGAAATTTACTCACACAGTGTGCATCTCACTCCATTTGTGCTCTCTATGCTTCTGTCATCACCCTCTCTTCACCTTCCTTTAATATCCCATCTTCACTTTAATTTTTTTGTTTTTGTTTCTTTCTGATATCCTTTTAATTTCATCAATTTTGTGTTTGATTCTATGTGGAAGTGTTTCAAAACTCTCAAGCATTATCTTAGATTAAAGTTGTGA
tkmiR156a	TGACAGAAGAGAGTGAGCACA	TATGGAAAATGGAAGATGGAAATGGAAGGAGAGAGCAGAAGGGGTAAGAGAGTGACAGAAGAGAGTGAGCACACGCTGCAGCCAAATGTATGAAGGGCATACCTTTGCGGGTGCGTGCTCACTTCTCTTTCTGTCAGCTTCCCCATTATTTTCCTTTCTGCTCTCTTCTTCTCTCTCTTCTACTCTCACTGCCCGCTCGCTAATCAAAGACACTATACTATACCATACCCCTTTCTTTCTTTCTTTCTCTTTGGTTCATAATGTCAGGGGCCAGATGTCTCTTGCTCCGTTCCTCTGTAT
tkmiR156a_2	TGACAGAAGAGAGAGAGCAC	TGACAGAAGAGAGAGAGCACGTCCCGTCGGCGATGGTATGTATGCAATTCTACCTGTCATTGACTTGTTTTCTGCAATTTCCCCCAATTTTTAGGGCAAAATTGATTCCATTTCCGTTATAATCGATTGAATAACAAACGGCCGTGATTCTGAGTTTCACTTCAAACAGAAACCTAGATTAAAAATAATCAATACTAATAATAAGTTTAATTACAAGTTAACTTCGTTTTTAATAAGTCTATTAACTTCTAGATCTCTTCGGCCACTTTTGATATGCATTTGAGTTTTTGTTTTTGAAAA
tkmiR156a-5p	TGACAGAAGAGAGTGAGCAC	ATGGAAGGAGAGAGCAGAAGGGGTAAGAGAGTGACAGAAGAGAGTGAGCACACGCTGCAGCCAAATGTATGAAGGGCATACCTTTGCGGGTGCGTGCTCACTTCTCTTTCTGTCAGCTTCCCCATTATTTTCCTTTCTGCTCTCTTCTTCTCTCTCTTCTACTCTCACTGCCCGCTCGCTAATCAAAGACACTAATCAAAGACACTATACTATACCATACCCCTTTCTTTCTTTCTCTTTGGTTCATAATGTCAGGGGCCTGATGTCTCTTGCTCCGTTCCTCTGTATACTGGCTACCCT
tkmiR156c	TTGACAGAAGAGAGAGAGCAC	GTTTTGCCTCATATGGACCCCTTAAATCAGTTGACAGAAGAGAGAGAGCACGTTGAAGATCCTGTGCTGAATTCACATTGGCAGAAATCACATAATCTTCTAAAACCTATAAACAATTGCAAATTTCATTTCTGTACAAACAAACGTGAAGAATTGGACCTAAACATCATATTTTTAGTGGGCAAAAACGTATAATTGTCGTCGACATTTGCTTAACAATCTTCAAACCATTATCTATGGATAGACCTAGGCTTTACCGAATTTGAGGATGAATAATTATAAGACGCACTAAAAGGAACA
tkmiR156d-3p_4	GCTCTCTATGCTTCTGTCATCA	TCACACAGTGTGCATCTCACTCCATTTGTGCTCTCTATGCTTCTGTCATCACCCTCTCTTCACCTTCCTTTAATATCCCATCTTCACTTTAATTTTTTTGTTTTTGTTTCTTTCTGATATCCTTTTAATTTCATCAATTTTGTGTTTGATTCTATGTGGAAGTGTTTCAAAACTCTCAAGCATTATCTTAGATTAAAGTTGTGAATTTGTTTAGCTCTGTGATTCTTATATATATACATACATATACATGTGGAATTAGTTGAGTTAATACCCCTAAAGAATGTGCTGATTTCTGTTTGG
tkmiR156f	TTGACAGAAGAGAGAGAGCACA	ACTGGACATCGCCAGAGAAAGAACTGGTAAGAGCCTGTGAAACTTGATGATTCAGACCCAGATCAGATGTCAGGTCCAGGGAGCTGCTGCTAGTCGGAGCTTCATTCCCCTTGAAGCCCCACGACATGGTTGGGAAGTGGTTGGTAGCAGCATGAGCTGATGTTGTTTGAGCCACGAGTGCACCTTCAGCATTCAACAAGGTATTTACCTCGAGAGCCGATGTTCGGTTTCTGGAGCCCCATGTTTGGTTTGACAGAAGAGAGAGAGCACAGGATGAGTCAGTGACTCCATTGATGCATT
tkmiR156f-3p_1	GCTCACTTCTCTTTCTGTCAGC	AGAAGGTGTTTGATGAGATGTCTGACAACGAAAAAGAAATTCATGGGGTGGGCTAAAATGGTTCTCTTTTGTGGGTTTATGGATTCCATAAATGGGTGGGTTTTAAGGTGATGGGTTAGACGAGTCAAAGGGAAATTGTTGGGTTTTGTTGAGAGAATTTTTTATGGAAAATGGAAGATGGAAATGGAAGGAGAGAGCAGAAGGGGTAAGAGAGTGACAGAAGAGAGTGAGCACACGCTGCAGCCAAATGTATGAAGGGCATACCTTTGCGGGTGCGTGCTCACTTCTCTTTCTGTCAGC
tkmiR156h	TGACAGAAGAGAGAGAGCAT	GTGAAAAAGAGGCAACTAATTAATTGGGTTTTGACAGAAGAGAGAGAGCATAATTAACCTCAAACTCCATTTTCTGGCGGTTACTGTGTTTCTGATTCTCTCTTCTTCTTCTTCTTCTTCTTCTTTCTTCTTCTTCAGTACTAATCAGTATTATTATTATAATGATTAATTAGTGGTTTTTTTGGTCATTTTCAAGTGGAGGATTGTCCCTGGAAGTCCGGTAAGCTTTTTCGCCGCCGTTCATTGTGTCCAGCCAAACGCCTCCGACAGCTTCTTTTTGTCTCATCGAACTCTGATACC
tkmiR156k	TGACAGAAGAGAGAGAGCACA	ACCGATCCCGGATGACTGTGTCTGCAAAGATGACAGAAGAGAGAGAGCACAATCCGATTCATGGCCTGGAGTTGTAAACCTGTCGTATAACATTTTGCTCCGGCCGCCTCCATTTTCTGAAAAATCAATGGTCTTGACAAGGGGCTGGCAGACCAAAGATTCTGGATTGTCGCTTTGCAGAAATGTGACCTGCTTTCGAATTTTATGGATGCTATCATTTGATGATGATCCAAGATACATATTGTGTTTATCAGGGAAGTGGGTTGGTTCTTGCTGAACATGAAGCCTTGCATCTGTCTC
tkmiR156k_2	TTGACAGAAGAGAGTGAGCAC	GAATTATGAGAATTTTTGCTTTTTGGCATTTTTCCTTATATGGGTTTCCAGAATTTTCTGATTTGATTTTACCCATTTTTCCTTCCAAATAGTTCGCTCAAAGAGGACTCTTTTTTTTTTCCTCATTTTTCTTGTTCTTGTTCTTGTTCTTCAATGGCGATGGAGTTTGTAAAAATTGAAGTTGACAGAAGAGAGTGAGCACACAGAGGCTTTTGGTATAATTATATGCCATTGCTCTTGCGTGCTCACTTCTCTTTCTGTCAGCTTCCATCGCCAATTCCTTCTTTCTTTCTTTTTTCT
tkmiR157a-5p	TTGACAGAAGATAGAGAGCAC	AGCACAAAGAGGAACATAGGTGATATGCTGTTGACAGAAGATAGAGAGCACAGATGATGATATGCAAATTCATTTTTTTTTTCAAGAAATTTACTCACACAGTGTGCATCTCACTCCATTTGTGCTCTCTATGCTTCTGTCATCACCCTCTCTTCACCTTCCTTTAATATCCCATCTTCACTTTAATTTTTTTGTTTTTGTTTCTTTCTGATATCCTTTTAATTTCATCAATTTTGTGTTTGATTCTATGTGGAAGTGTTTCAAAACTCTCAAGCATTATCTTAGATTAAAGTTGTGAAT
tkmiR157d-3p	GCTCTCTATGCTTCTGTCATC	ACTTTTGGCCGTCAACGTCACCGCCAGCATCGGTAACCTCAGCCACCAGTTCCAGCAACCTCGCGCCGCCGCCGGAGACGATCGCCGCGGTACTCTCGATCATTCTTAGGGTTTGGTTTTGTTTCTTTTTTTTTCTTTTTTTAAAGTGAAGTTGGGAGCACAAAGAGGAACATAGGTGATATGCTGTTGACAGAAGATAGAGAGCACAGATGATGATATGCAAATTCATTTTTTTTTTCAAGAAATTTACTCACACAGTGTGCATCTCACTCCATTTGTGCTCTCTATGCTTCTGTCATC
tkmiR159a_1	TTTGGATTGAAGGGAGCTCTA	TTATGTTTCTCTCTCTGGGTTCTTGTTTTTATAGGGTTTGAGATGAAAAGTTATGTTAATTTTCTTAATTTTTGGAGTTGGGGTTATGGTAATAAATAATTAGGTTTAAAGGCAGAGCTCCTTGAAGTCCAATAGAGGTTTATGCCAGGTTGATTGAGCTGCTGAGCTATGGATCCCACAGCCCCTATCGCAATCTCATAAAATCAATATTATTGAAAGCTGATAGGCCTGTGGCTTGCATATCTCAGGAGCCTCATCACCTGTTTTGTTAGATCCTTGTTTGGATTGAAGGGAGCTCTA
tkmiR159a-5p	AGCTGCTGAGCTATGGATCCC	GTCCAATAGAGGTTTATGCCAGGTTGATTGAGCTGCTGAGCTATGGATCCCACAGCCCCTATCGCAATCTCATAAAATCAATATTATTGAAAGCTGATAGGCCTGTGGCTTGCATATCTCAGGAGCCTCATCACCTGTTTTGTTAGATCCTTGTTTGGATTGAAGGGAGCTCTACATCTTCTCTCTAATCGTTTTATTAGTTTTTCCATATTCTTAACATCATGAGTTCTAACATGAAATTATTTATAATCCAGCTTAACATAATATAGATTATGATAAATTTAATTGTTTGTTCATTTA
tkmiR159b-3p_1	ATTGGAGTGAAGGGAGCTCCA	TCTCCCAACTGCATAAATCAGTTTCTGGATATTGGAGTGAAGGGAGCTCCAACTTCTCTGTCTCTTTCGAGTGCTGAGAAGCAGAGGAATTGCCATTTGTAAGGGAATGGCTACCCTCAAACGAACCAAAAGACATGGCATTCTTAGTGGTAGCGTTAGGATCAAGAGGAAAAGGCGACCCATATGACTGAGCAACTTGATCATAGGAATTATCCTCAAACTGGTGCAAAGGTGTTTTAACACTACCATCGGGACCAGGGAATAAGGATGTTGATTCCCGGAAACGCTTTTGACGATGCA
tkmiR159b-5p	AGCTGCCGACTCATTCATTCA	TCCACTCATGGGTGGCCGTAGGGTTTAATTAGCTGCCGACTCATTCATTCAAATACTGAGTCAAAAATCCAGCTGCCGATTCAGTAAACGACTGAATGATGCGGGAGACAAATTGAATCTTAAGCTTCCTGTACTTGGACTGAAGGGAGCTCCCTTTCCTTTTGCTTTTTTTTTTTTTGTTTGCTTTTTCCCCCATACCCTTTTGATTTCCCTGTTTTTGCTTTCAATTTTTTCTCGAGCTTTCGTCGAGATCAAGATCTCTCCGCTAGCTCAACGGTTAAGACATCAGTAACCTTTCTC
tkmiR159c	TTTGGTTTGAAGGGGGCTCTG	GCCACACTGCAGTGTAGTTGCCACAATAGCTTTGGTTTGAAGGGGGCTCTGTAAGGAAGTTTAGCAGGGAAAACGATGTCGACATATCCACCCCTGCAGAAGAAGATAGCTGATGTTGCTGTTCTTTTTGCACCAACGCTGGGGAAGGCCAATCGATGTTGGATTCATTGGTCAAACAGAAATTCGATCGAAATCCCAAGTTGAAATCGGAGACAGAATTATCCTTTTGAAGATTGAATTCTAGGGGATTCCATGGTTTAGGGACCTCTCCTTGTCCTTGCCCAAGTAATGGCATATCTG
tkmiR160	TGGCATACAGGGAGCCAGGCA	TCTGCAAAATTTGACCAAAAACCCTAATCTTTTCTTCTATTGAAGATGGAGGGTTTTGGGGGTTTGAAATGAAACCCTAATAATAAATCGGGGAATAGAGCGAGGACGGTGAAATTAGATATATGCATGGCTCCTCATACGCCATCTGCGGAGGCCCATCGAAGAGTCGATGAGCTCTACAAATGGCATACAGGGAGCCAGGCACATACACACACAACATTCCTCCATCAAAATATTGATACCAAGCAACCATTAGATTGATGGCGTGGAGCTTTTGCATGGCAATTCTTTTTTTTTTTT
tkmiR160a-3p_1	GCGTATGAGGAGCCAAGCATA	TCCCCAATCCCCCATTTCTGATTTTGACCCAACTCAGCTCTTCTCCCTCTCTTTAATTCCACCCCCCCTTCAGATTTCTCCTTATATATCCCATCCTTTTCCTCTCTTCCCTTCATTCTCTCATTCATCTCTCCATTTTTTTTTTCTCTAAGCTTTTCATGATATATGCTTTCATATATCAAATGTGCCTGGCTCCCTGTATGCCATTTGTAGAGCGCTCACCGTCATAGCCGATGGCCTCCGCGGATGGCGTATGAGGAGCCAAGCATATCCCATATATATATATTACGCATATATGGT
tkmiR160a-3p_2	GCGTATGAGGAGCCATGCATA	AAAAAAAAAAAAGAATTGCCATGCAAAAGCTCCACGCCATCAATCTAATGGTTGCTTGGTATCAATATTTTGATGGAGGAATGTTGTGTGTGTATGTGCCTGGCTCCCTGTATGCCATTTGTAGAGCTCATCGACTCTTCGATGGGCCTCCGCAGATGGCGTATGAGGAGCCATGCATATATCTAATTTCACCGTCCTCGCTCTATTCCCCGATTTATTATTAGGGTTTCATTTCAAACCCCCAAAACCCTCCATCTTCAATAGAAGAAAAGATTAGGGTTTTTGGTCAAATTTTGCAGA
tkmiR160a-5p	TGCCTGGCTCCCTGTATGCCA	AAAAAAAAAAAAGAATTGCCATGCAAAAGCTCCACGCCATCAATCTAATGGTTGCTTGGTATCAATATTTTGATGGAGGAATGTTGTGTGTGTATGTGCCTGGCTCCCTGTATGCCATTTGTAGAGCTCATCGACTCTTCGATGGGCCTCCGCAGATGGCGTATGAGGAGCCATGCATATATCTAATTTCACCGTCCTCGCTCTATTCCCCGATTTATTATTAGGGTTTCATTTCAAACCCCCAAAACCCTCCATCTTCAATAGAAGAAAAGATTAGGGTTTTTGGTCAAATTTTGCAGA
tkmiR160a-5p_1	GCCTGGCTCCCTGTATGCCAT	GCCTGGCTCCCTGTATGCCATTTGTAGAGCGCTCACCGTCATAGCCGATGGCCTCCGCGGATGGCGTATGAGGAGCCAAGCATATCCCATATATATATATTACGCATATATGGTCGGATTCGAATCTCTAATCTTTAAAGAAGTTACTCGTGTTTCGTTTTAAACCAGGGTCCGGCGATTATGTTGTTTGTTGATGTTTTAATTAGTTGGGTTGTCGATTATAATCTCTTTCTTGGTGGTTTATTCGGTTGAGCTATGTTCTGGTTTGACGATTTTTGAGTTGAGGTTTTTCAATGCTTG
tkmiR160b_1	TGCCTGGCTCCCTGTATGCC	AAAAAAAAAAAAGAATTGCCATGCAAAAGCTCCACGCCATCAATCTAATGGTTGCTTGGTATCAATATTTTGATGGAGGAATGTTGTGTGTGTATGTGCCTGGCTCCCTGTATGCCATTTGTAGAGCTCATCGACTCTTCGATGGGCCTCCGCAGATGGCGTATGAGGAGCCATGCATATATCTAATTTCACCGTCCTCGCTCTATTCCCCGATTTATTATTAGGGTTTCATTTCAAACCCCCAAAACCCTCCATCTTCAATAGAAGAAAAGATTAGGGTTTTTGGTCAAATTTTGCAGA
tkmiR160h	TGCCTGGCTCCCTGTATGCCATT	AAAAAAAAAAAAGAATTGCCATGCAAAAGCTCCACGCCATCAATCTAATGGTTGCTTGGTATCAATATTTTGATGGAGGAATGTTGTGTGTGTATGTGCCTGGCTCCCTGTATGCCATTTGTAGAGCTCATCGACTCTTCGATGGGCCTCCGCAGATGGCGTATGAGGAGCCATGCATATATCTAATTTCACCGTCCTCGCTCTATTCCCCGATTTATTATTAGGGTTTCATTTCAAACCCCCAAAACCCTCCATCTTCAATAGAAGAAAAGATTAGGGTTTTTGGTCAAATTTTGCAGA
tkmiR160h_1	TGCCTGGCTCCCTGCATGCCA	GAGCAGCTTTGAGACATCTGCAATTCGGTAAGTATAGGTCGGCCAAAAAGTATTAGCTGGGGAGTCTTCACGTCATCAAATTTCTTCGACGCTTGAGTAGAATGTGCCATGGTTAGCAAGCAAGATATGTTTTCACTCATACTTGGTTTTTCAGTCATTGCATTACCAGAAAGTCTAGTTGATCCAGCAGCTGGATCCAGTGATCGATAACCAACCGGAAACAGACCTGACTGCAGTTTACTGAGATGGAAATCTGACAAGGATAGACCAAAATGAGCATGCCTGGCTCCCTGCATGCCA
tkmiR162-3p	TCGATAAACCTCTGCATCCA	CAATAGTCTTTCGCTTTTCAGATGCGAAGGGGTCTCGTTTTCGTCTTTCGTGTTTTAGATCTGCCCATTTTTTTAAAAAAAAAAATTGGTTTCGTTCGTTGTTTATTTGGGTCTTTTTTATTATTACTTTTAAATCTGTTCTTTGTTCTTTGTTTCTTGATTGAATGGGAGGTGGAGTCAGTGGAGGCAGCGGTTCATCGACCTCTTCTTGGGATTTGTAATGAATCGTAACACAAAAACACGAACCGGTCGATAAACCTCTGCATCCAGCGCTCTCTCTCGCTCTCAGTTTTTTTTTTT
tkmiR162a-3p	TCGATAAACCTCTGCATCCAG	TGATAATCCTTTACTTTGACGTTTCAGATCCGAATTGGTCGGTATCGGTATCATCTTTCAATCTTGTCATTATCCCCTTTGAGGCAAATCTTTTGGTCGAAAATGGTGTTGGAGTACTTTTGGATTGCATTTTTACTTGTTTTGGATTGATTGATTGATTTTGGTGGTGGGTTGGGGTTGAGAAGTCACTGGAGGCGGCGGTTCATCGATCCTTTCCTGAGATTTTTTTCCACAATATACACGAATTGATCGATAAACCTCTGCATCCAGTTCTTTCTCTCTTCTTTCTCTCTTTCTGTT
tkmiR164a_2	TGGAGAAGCAGGGCACTTGCT	TGGAGAAGCAGGGCACTTGCTCATACTCATTTAAATGGCTGCTTGGATTTTGGTCAAAACTGATGTATGAATCCATTAAAGCTGGGAGAGATGACGAGGCAGCGATGTCGTTGTAGCAGCTGCTGCTTCCCGTGCTCAGTCGAGCGGTAACTTCCTTGTGTTTACAGAACAGTCTGCACAGAACCCAGTCCTCCTGTGCACACAATCCAAAACAGTGAAAAATAATGCAAACTTATCTGTTTGATTCAAAGCCTCAGAGAAGTTGCTATCATCTATTTAGCTGATTAAAAAGTAAACTAA
tkmiR164a_4	TGGAGAAGCAGGGCACGTGCA	GCCCCCCCCGGCTGGGCGAGAGAATCCTGCTGGAGAAGCAGGGCACGTGCAAGGCACATGCCTTTACCACCCTCACCCTCCTCTGCACGTGCTCCCTTTCTCCAACATGCCTCTCTCGCTCTTACACACTAAACTAACAACAGACACAGAATAATCACCAAAATCTTCTCTCACCTTCTTCTCATGCATGTTTTTTCTTTTTCTTTTTTCTTTTTCTGATTTTTTTTTTTTTTGAAGAGTATTATGTTTGAGTTCAAACTAGAATTCCAACCTTCGATTACTTAGAGGAGGTAAAAATGC
tkmiR164b	TGGAGAAGCAGGGCACGTGC	CGCCCCCCCCGGCTGGGCGAGAGAATCCTGCTGGAGAAGCAGGGCACGTGCAAGGCACATGCCTTTACCACCCTCACCCTCCTCTGCACGTGCTCCCTTTCTCCAACATGCCTCTCTCGCTCTTACACACTAAACTAACAACAGACACAGAATAATCACCAAAATCTTCTCTCACCTTCTTCTCATGCATGTTTTTTCTTTTTCTTTTTTCTTTTTCTGATTTTTTTTTTTTTTGAAGAGTATTATGTTTGAGTTCAAACTAGAATTCCAACCTTCGATTACTTAGAGGAGGTAAAAATG
tkmiR164b_1	TGGAGAGGCAGGGCACATGCT	GAGTTAGGAGATAGGAAGAGTGAGCCATGTTGGAGAGGCAGGGCACATGCTAGATTTACCAGCAAGATGGGAGGTCTTAGCGTGTGCTCTTTTTCTCCAACTTGGATTAGCTTCCTTTTGAAAGCAACTTTGAAAACTTAAGCATGCCTCTCCATCTAATAAAGGGTAACTTTGTTCTGTTTTTATTTGTTTTAACTTGAATACTTGAGATGCTGTTCAGTTCAGTGTATATTTCACCTTAATATAGCTCCTGCTGAAAATCCTTGCTTCCCTAGGAGATAGGAAATTGAGATATGGTAC
tkmiR164e	TGGAGAAGCAGGGCACGTGAG	CAGAAGAGATTTCATTGTTCATATCAGAAGTCAGCCCTGTTTCTTGTGAGACACGGATTCTTTCTCCCTCTGGTTTGAATGTTCTGGCCATGTTTGGGAACTGTGAATTTGAAGGGAAGGAGATGGATTGGGGATTGTATAATGAATTGGGCTGTGTGTTTCTTGGAAAAAGGGTGGGGAAAAAGGACGAGAAATTGAAAGAACAATCAGTGATTTTGGGTAAGGTTCTTTGAGAAGAATCCATGGAGTTGGAGAAGCAGGGCACGTGAGCCAATTCAGAAACTGGTTTGATCTTGAATG
tkmiR164e-5p	TGGAGAAGCAGGGCACGTGCAA	CCCCCCCCGGCTGGGCGAGAGAATCCTGCTGGAGAAGCAGGGCACGTGCAAGGCACATGCCTTTACCACCCTCACCCTCCTCTGCACGTGCTCCCTTTCTCCAACATGCCTCTCTCGCTCTTACACACTAAACTAACAACAGACACAGAATAATCACCAAAATCTTCTCTCACCTTCTTCTCATGCATGTTTTTTCTTTTTCTTTTTTCTTTTTCTGATTTTTTTTTTTTTTGAAGAGTATTATGTTTGAGTTCAAACTAGAATTCCAACCTTCGATTACTTAGAGGAGGTAAAAATGCT
tkmiR166	TCGGACCAGGCTTCATTCCCCC	GAACACGCATTTCTCAGACTACCCTTTATCTCTTTCTCCCTTTTTCTCTCTTTCTTTCTCTCTTTCTCTCTATTTTTCTCTGTGTTTTGTGAATGGAAGCTGTGAAGAAGAAGAAGAAGAAGGCCAAAGAAGCAATTTTGTTTGAGGGGAATGTTGTCTGGCTCGAGGCCACTTTATGAATCTAAAATGGGATCCATGAATTTTCTCAAAATTTCATCTTGTTTTTGTTTTAATTTCAAAGATATTATGAAAAATCGATCCATTAAGACGAAGTGTCGTCGGACCAGGCTTCATTCCCCC
tkmiR166-3p	ATTTCGGACCAGGCTTCATTCCCC	TCTTTCATCCCTTTGAATTTGAAACCTCTCCACAATCAAATTCATACTTTTGAACGATTTCGGACCAGGCTTCATTCCCCTCAACATCCCATTAAATCTTTTGTCTTGATGTCGAACATCCTTTTCCTCGGAAACTCGGCTTTCTTTCTCAATCTAAAGCTCCGGTTCGCTTTCCAGTTGGCCGGTCTCGGCGAGTCTCCGGCACAGGTTATACAGGTACCCTGGTTATATACATATGCAGGTCTGTGAAGGCTGTTCCTAATAATTCACCAATTTTATGGCCGTTTTGTGTGTTTTTTG
tkmiR166a-3p	TCGGACCAGGCTTCATTCCCC	TCTTTCATCCCTTTGAATTTGAAACCTCTCCACAATCAAATTCATACTTTTGAACGATTTCGGACCAGGCTTCATTCCCCTCAACATCCCATTAAATCTTTTGTCTTGATGTCGAACATCCTTTTCCTCGGAAACTCGGCTTTCTTTCTCAATCTAAAGCTCCGGTTCGCTTTCCAGTTGGCCGGTCTCGGCGAGTCTCCGGCACAGGTTATACAGGTACCCTGGTTATATACATATGCAGGTCTGTGAAGGCTGTTCCTAATAATTCACCAATTTTATGGCCGTTTTGTGTGTTTTTTG
tkmiR166c_1	CCGGACCAGGCTTCATCCCAG	TGGGAAACATTGTAAAGACTTCAAGGCTCCGGCAATCACGAAACCAAGATGGGCGATCTTTTAGAATCTCTGCAATCTTCATGGGCTCTAAACTGACAAGACCACAGGCTCGAGCAGCCACTCCACTGCAACTTTGTGAAATGGCAAAGATTCCCACCGAATCCGGACCAGGCTTCATCCCAGGCATCTGGATCCAATCGACAGCAGTTCCCGTAGCCTTTGACAGGAAGGCTGCCAAAATCTCCTCTGCAATAGACAGGAGTCCAGCAGGGCTACTAGCATCTCTAAGTGAATGCTGAG
tkmiR166d-5p_2	GGAATGTTGTCTGGCTCGAGG	AGAAGGCCAAAGAAGCAATTTTGTTTGAGGGGAATGTTGTCTGGCTCGAGGCCACTTTATGAATCTAAAATGGGATCCATGAATTTTCTCAAAATTTCATCTTGTTTTTGTTTTAATTTCAAAGATATTATGAAAAATCGATCCATTAAGACGAAGTGTCGTCGGACCAGGCTTCATTCCCCCCACAAATTTTGCTTCAATTAAGAAAAGAAAAGAAACCCCAAAACGATGTTCTTCACGGGGTTGTTGATTTTGTTCTCCTCCTCTCGATCTACAGGTAAAATCGAAATCTTGTGGTTT
tkmiR166e	GGACCAGGCTTCATTCCCC	TTTTGATTATCCTTCTAATTTCTAGTGTCGTCGGACCAGGCTTCATTCCCCCCAATTAATTCTATCGTCTCAACAACAATAACAACAGCAAGGTTTGTGTTTGTTTTTTTGTTTTTTAATTTTTATTTCCATTTTTGGTATTGGATTTATGAGAATATAATGTTTCTGTTGTGTTTGGAAGTGAATTAATTAAGATGGAGTGCTGCAGATTGGTATAATGATGAAGCTTTTTGTCTTGAGTTGGGACTCTGCCCAAAATCCTTTAAAAGTTTTCTTCATCATGATTGGTTCTTCTTTTTT
tkmiR166h-3p	TCGGACCAGGCTTCATTCCC	TCTTAGTTCTCTTTCTCTCTCTTCATGAACAGTTGAGGGGAATGTTGTCTGGTGCGAGATCTTTCATCCCTTTGAATTTGAAACCTCTCCACAATCAAATTCATACTTTTGAACGATTTCGGACCAGGCTTCATTCCC
tkmiR166h-3p_1	TCTCGGACCAGGCTTCATTCC	GAAAAGTTTGTTTGAACGGAAAAAAAATGATCTCGGACCAGGCTTCATTCCTCGCACGTCTAGCTTTTCCTTGGAGAATTTTGGATATGGCATTTTCATATGGGAAAGAAGAACTTTGATCAACTTCTCTGGTAAGTTCTCTTGATCAGTCTCTCATGAGATCATGCATATACTTGTGTATATATTATGGTTTTCTCTTTAGGGTTTGATAGTTATGGGAAGATTTGTAGTATTGGGATAGTGTTGAGATTATTTTGAAAAATTTGGGTAGTTTTTATTATGGAATGTTTGGTGAGTCTT
tkmiR166h-5p	GGAATGTTGGCTGGCTCGAGG	TTTTTTAGAGAGAGAAGTTGGGGGTTGTGGGGAATGTTGGCTGGCTCGAGGCTTTTCAAAAGAAAAATGTGTTTTTTCTTTTCCTTTCTTTTCTTCAAGATGGAAAAAAAAAAAAGAACTGTTAGGCTTCGGACCAGGCTTCATTCCCCTCAACTCAAAAGTTCACTAAACCCTAATCTTCATCTTCCATTTCTCAACACACAAAATATAGGATTTTCCATCTCAAAATTGCAGATTCGTTCTCCGTTGCTGGTCTCGAGCGGATCGGTTTATAATCCTTCTCTGTTCAATGCGGTTGAC
tkmiR166m_2	CGGACCAGGCTTCATTCCCC	ATAATAATATAATATTAAGGAAACTTGTATGTTTCTCTCTCTAGAGTAAAAAAATGAGACCCTATAAATTAAGGGTAAGGGAGTGAGGGTAGTGCCATTGCGTAGGGCACTTTTTTTAGAGAGAGAAGTTGGGGGTTGTGGGGAATGTTGGCTGGCTCGAGGCTTTTCAAAAGAAAAATGTGTTTTTTCTTTTCCTTTCTTTTCTTCAAGATGGAAAAAAAAAAAAGAACTGTTAGGCTTCGGACCAGGCTTCATTCCCC
tkmiR167a	TGAAGCTGCCAGCATGATCTAA	TCTACTCTCTGCCGTGCATCACCAGCAGTTGAAGCTGCCAGCATGATCTAAACTTCTTCTTGCTGTTCAGACAAGGAAAGATCAGATCATATGGTAGCTTCACCTTTTGATGGTATCACGAGAAAACTCAAAAACCCCATTCCAATCCCTTCTTCTCCCTATCATTGGAGTGGAGCCTAACCCACCTTCTGTTTTCTAATTTCAACACAACCAAACAGCGCCTTCCCTACAAGCTTCATATCTCTAGGCTTACTCAAAACCCTTTTACTAGTTTTAACCACTGCACCCATATCTTCTTCC
tkmiR167a_2	TGAAGCTGCCAGCATGATCTGA	GTTGGTTTGAGAGGTTGAAGCTGCCAGCATGATCTGATTTAATTGCTAATCTCTTTTAGAGATTTTGATTAAGCAATAATTATTTGGATGAATAAATAAGGCAAATGGATTTTGGATCTTGATGTTGTTTTTTAAGGGTTTGTGTTTGAAAATCAGGTCATCTTGCAGCTTCAATCACTCATTCACCAACAAATTCATTTAACAATGGCTGCCATTTTTTGAGGTCTTTTATTTCTCTCTCTCAGAGAAACAACAATTTCTTCATTTCAGACAAACAGAAAGCAATAGCAGCCCAGCAAT
tkmiR167a-5p	TGAAGCTGCCAGCATGATCTA	CTCTACTCTCTGCCGTGCATCACCAGCAGTTGAAGCTGCCAGCATGATCTAAACTTCTTCTTGCTGTTCAGACAAGGAAAGATCAGATCATATGGTAGCTTCACCTTTTGATGGTATCACGAGAAAACTCAAAAACCCCATTCCAATCCCTTCTTCTCCCTATCATTGGAGTGGAGCCTAACCCACCTTCTGTTTTCTAATTTCAACACAACCAAACAGCGCCTTCCCTACAAGCTTCATATCTCTAGGCTTACTCAAAACCCTTTTACTAGTTTTAACCACTGCACCCATATCTTCTTC
tkmiR167b-3p_3	GGTCATGCTCTGACAGCCTCACT	CTTCTTTTCCTTTTCGATTGCGTTTTTTTGTTGGGACTCGATTCGTGTATTGGCTTTGGCCTTGCGATTGATTGCAAAAAGCATTCGTTGACTCTCTTTTCTTCCTTTTGATTTTTCCGAAACCATCGATTCCTGTGTGTGATTGAGTGATTGTGTTCGCGAGGGAAAAGGTGAAGCTGCCAGCATGATCTACCTCTGGTCGGCAACGCGCTAAAGAGAAAAGTGAAAAGATAAAGAGATTGGAAACAAATTTGGCCTCAATTGCTAACCCTAGTTAGGTCATGCTCTGACAGCCTCACT
tkmiR167c-3p_2	AGGTCATCTTGCAGCTTCAAT	GTTGGTTTGAGAGGTTGAAGCTGCCAGCATGATCTGATTTAATTGCTAATCTCTTTTAGAGATTTTGATTAAGCAATAATTATTTGGATGAATAAATAAGGCAAATGGATTTTGGATCTTGATGTTGTTTTTTAAGGGTTTGTGTTTGAAAATCAGGTCATCTTGCAGCTTCAATCACTCATTCACCAACAAATTCATTTAACAATGGCTGCCATTTTTTGAGGTCTTTTATTTCTCTCTCTCAGAGAAACAACAATTTCTTCATTTCAGACAAACAGAAAGCAATAGCAGCCCAGCAAT
tkmiR167d_1	TGAAGCTGCCAGCATGATCT	TCTCTACTCTCTGCCGTGCATCACCAGCAGTTGAAGCTGCCAGCATGATCTAAACTTCTTCTTGCTGTTCAGACAAGGAAAGATCAGATCATATGGTAGCTTCACCTTTTGATGGTATCACGAGAAAACTCAAAAACCCCATTCTAATCCCTTCTTCTCCCTATCACTGGAGTGGAGCCTAACCCACCTTTCTGTTTTCTAATTTCAACACAACCAAACAGCGCCTTCCCTACAAGCTTCATATCTCTAGGCTTACTCAAAACCCTTTTACTAGTTTTAACCACTGCACCCATATCTTCT
tkmiR167d-5p	TGAAGCTGCCAGCATGATCTG	GTTGGTTTGAGAGGTTGAAGCTGCCAGCATGATCTGATTTAATTGCTAATCTCTTTTAGAGATTTTGATTAAGCAATAATTATTTGGATGAATAAATAAGGCAAATGGATTTTGGATCTTGATGTTGTTTTTTAAGGGTTTGTGTTTGAAAATCAGGTCATCTTGCAGCTTCAATCACTCATTCACCAACAAATTCATTTAACAATGGCTGCCATTTTTTGAGGTCTTTTATTTCTCTCTCTCAGAGAAACAACAATTTCTTCATTTCAGACAAACAGAAAGCAATAGCAGCCCAGCAAT
tkmiR168	TCGCTTGGTGCAGGTCGGGA	GTTTCTGGTTCAGTCATCGGCGGTCTCTAATTCGCTTGGTGCAGGTCGGGAACTGCTTCGCTTATTGTTCTTGTTCTTCAGTTTCCTCTGCTGTTAGAAGGAAAAATATCGGGCGAATTGGATCCCGCCTTGCATCAACTGAATCCGAGACCGCGATGAAGATTGCATGGATCTTGCTTCTTTTGTCGGATGCAGATTCTTCAAGGGTCTTTCGTTGTCATCCTGGAATCTGATCTATTGTGGCTACAAAAGTAAATCCAAAATATAAAGACCTCGGCGAAAAGAAATGGTGGAAACTGA
tkmiR168_1	ATTCAGTTGATGCAAGGCGGGATC	TCTGCATCCGACAAAAGAAGCAAGATCCATGCAATCTTCATCGCGGTCTCGGATTCAGTTGATGCAAGGCGGGATCCAATTCGCCCGATATTTTTCCTTCTAACAGCAGAGGAAACTGAAGAACAAGAACAATAAGCGAAGCAGTTCCCGACCTGCACCAAGCGAATTAGAGACCGCCGATGACTGAACCAGAAACGGGCGTAGAGAGAGAGAAAAAAAAAAATCACCACCGCCATGAGAGAGAAGAACAAGAAGAAGAAGAAAAAGAAACAAGAAAAAGAGAGAGAATGAGAGAAATGG
tkmiR168-3p	TCCCGCCTTGCATCAACTGAAT	CGCCGAGGACTTTCGCCGGAAATTTTTTGGCGTTGTTTCTTCTCAGTTACAACACCGGCGGTCTCTAATTCGCTTGGTGCAGGTCGGGAACTGCTTCGCTTCGCCTACGGTTTGCGTCTGCCGACGGCCGGCATCTCTTCATCTTCTTTTTCTGTTCTTCTCTGCGTCTAGTTTTTTTTTTTCTTTTTGCTTGATTTCTTTGCCGCCGTGTGGTGTTATCTTGTTCGGAAAATGTTTGGGCGAATTGGATCCCGCCTTGCATCAACTGAATCCGAGACCGCGATGAAGATTGCATGGATC
tkmiR168-5p	TCGCTTGGTGCAGGTCGGGAAC	TCGCTTGGTGCAGGTCGGGAACTGCTTCGCTTCGCCTACGGTTTGCGTCTGCCGACGGCCGGCATCTCTTCATCTTCTTTTTCTGTTCTTCTCTGCTTCTAGTTTTTTTTTTCTTTTTGCTTGATTTCTTTGCCGCCGTGTGGTGTTATCTTGTTCGGAAAATGTTTGGGCGAATTGGATCCCGCCTTGCATCAACTGAATCGGAAACCGTGGTGAAGATTGCTTGGATTCTTACCTTCCTCCAGATCTCAGGTACGGACTTTCCCTTACTTTCGAGAGAGAGCGAGTTAAATTTAATTG
tkmiR168a-3p	CCCGCCTTGCATCAACTGAAT	TTAGAAGGAAAAATATCGGGCGAATTGGATCCCGCCTTGCATCAACTGAATCCGAGACCGCGATGAAGATTGCATGGATCTTGCTTCTTTTGTCGGATGCAGATTCTTCAAGGTTTGGATTGTTTTCGTTCTTGTAATTTACTATTAAGATCTGGAAAAATAACTCCTAGGAGTTAGTTCGTTATCGAAATTCGAAGGTTTAATTCGCTTGAGCGGTCTGGATTTTATTAATCTTTGCGCGTTGTGTTGTTCGTATCAATGCGTATTTAGTTGAGTTAATTGTTTTGTACGAATATATTT
tkmiR168a-5p	TCGCTTGGTGCAGGTCGGGAA	TTTCTGGTTCAGTCATCGGCGGTCTCTAATTCGCTTGGTGCAGGTCGGGAACTGCTTCGCTTATTGTTCTTGTTCTTCAGTTTCCTCTGCTGTTAGAAGGAAAAATATCGGGCGAATTGGATCCCGCCTTGCATCAACTGAATCCGAGACCGCGATGAAGATTGCATGGATCTTGCTTCTTTTGTCGGATGCAGATTCTTCAAGGTTTGGATTGTTTTCGTTCTTGTAATTTACTATTAAGATCTGGAAAAATAACTCCTAGGAGTTAGTTCGTTATCGAAATTCGAAGGTTTAATTCGC
tkmiR168b_1	TCGCTTGGTGCAGGTCGGG	CTTTCTCTCTGCTTACCTCACCCTTACCGTAGCTTTACTCGCCCGCCGTGGCGGCGCCGAGGACTTTCGCCGGAAATTTTTTGGCGTTGTTTCTTCTCAGTTACAACACCGGCGGTCTCTAATTCGCTTGGTGCAGGTCGGGAACTGCTTCGCTTCGCCTACGGTTTGCGTCTGCCGACGGCCGGCATCTCTTCATCTTCTTTTTCTGTTCTTCTCTGCGTCTAGTTTTTTTTTTTCTTTTTGCTTGATTTCTTTGCCGCCGTGTGGTGTTATCTTGTTCGGAAAATGTTTGGGCGAATT
tkmiR169b-5p	CAGCCAAGGATGACTTGCCGG	CAGCCAAGGATGACTTGCCGGCAACCATTTAATTTTGTTTTTAAATGCCATTTCTTTATTCTTAATCAATTTTTAAATCTATCTTAACTTTAAGTTGATACATGATGAATTATAGAGATTTTTTTTAATGGGGTTTATTTTTTTGGTCGGCAAGTCGTCTCTGGCTATGTAACTTCCTCCTTCTTTCATGCAAGGTGTTTATTGATGAAAATCACAATGCCAGATCCATCCAATTGGCGAAGGATTTT
tkmiR169e_3	AGCCAAGGATGACTTGCCGG	AGCCAAGGATGACTTGCCGGCAACCATTTAATTTTGTTTTTAAATGCCATTTCTTTATTCTTAATCAATTTTTAAATCTATCTTAACTTTAAGTTGATACATGATGAATTATAGAGATTTTTTTTAATGGGGTTTATTTTTTTGGTCGGCAAGTCGTCTCTGGCTATGTAACTTCCTCCTTCTTTCATGCAAGGTGTTTATTGATGAAAATCACAATGCCAGATCCATCCAATTGGCGAAGGATTTT
tkmiR169v_1	CAGCCAAGGATGACTTGCC	CAGCCAAGGATGACTTGCCGGCAACCATTTAATTTTGTTTTTAAATGCCATTTCTTTATTCTTAATCAATTTTTAAATCTATCTTAACTTTAAGTTGATACATGATGAATTATAGAGATTTTTTTTAATGGGGTTTATTTTTTTGGTCGGCAAGTCGTCTCTGGCTATGTAACTTCCTCCTTCTTTCATGCAAGGTGTTTATTGATGAAAATCACAATGCCAGATCCATCCAATTGGCGAAGGATTTT
tkmiR171a_3	TGATTGAGCCGTGCCAATAT	CTCTTTTATCCCTTCTTCTTCATAAACCCACCTTCTCATTTTTTTCTTCTTTGCCTTTTCAAACTCTATCTCTCTAATCTCTCTGTCTCTTCAAGTTTGAAATAGTTTACTCTGATATTGGCCCGGTTCACTCAGATCTAACTTTCTGTTAGTTTCTTTATGGGTATTTGATTGAGCCGTGCCAATATCTCAGTCTGCTCTTTCCGTTTCATATTCGTTGACTCTCGGTTTTTTAGTTCAACAACATATAGAGTAGACATTCAACTAATTGAGCTATGCAGGAGTTTGTAAGTTTCAGGT
tkmiR171b_2	TGATTGAGCCGTGCCAATATC	CTGTTCTTCTCTCATTCTCTCTCTTTTTGCTTCTTTTGGTTTGGACATCGATTATCAGAGACCATTCGTAAAGTTCAGTTCTTTTTTTTGTTTTCTTTTTCAGGCTGCTTCATTTGGGGAACTGGGTTTTGGAAATTTTTATTTTTTGTTTTGTGGGTTGGTGTTTTTTTAGGGTTTTGATTCGAACGGGATATTGGTGCGGTTCAATAAGAAGGCAATGCCCAAATAATTTTGTTGGGTTTTGTTTTTTGATTGAGCCGTGCCAATATCACGTGCCAACTTCTTCCTTTATTGCATGTC
tkmiR171b_3	TGATTGAGCCGCGTCAATATC	TATTATTATTGTTTAGCCGTGTGTGTTTTCTGATTGAGCCGCGTCAATATCTCTTCTGAAATTTTGCACCTCCGCCAGCTCTTTCTAGGGTTTCAAAGAGATTTTTGAGTTCAATTGCAGTTAGAATCGGCTTTGTCTATACAGATGAAGAAACCCCTTAAAAAGATAAAGATGTATTAAAGGAAATTATAAACTCGAAGGAGAGCAAAGAAGGAACCCCTCTCTTTACTTAGGGTTATGTTAACTATAACCTAAAATTTTAAGGTTTTCTCTCTAATTTTTCCATCACCCAAATTTTTA
tkmiR171b-3p	TTGAGCCGTGCCAATATCAC	TTCTTCTCTCATTCTCTCTCTTTTTGCTTCTTTTGGTTTGGACATCGATTATCAGAGACCATTCGTAAAGTTCAGTTCTTTTTTTTGTTTTCTTTTTCAGGCTGCTTCATTTGGGGAACTGGGTTTTGGAAATTTTTATTTTTTGTTTTGTGGGTTGGTGTTTTTTTAGGGTTTTGATTCGAACGGGATATTGGTGCGGTTCAATAAGAAGGCAATGCCCAAATAATTTTGTTGGGTTTTGTTTTTTGATTGAGCCGTGCCAATATCACGTGCCAACTTCTTCCTTTATTGCATGTCGTT
tkmiR171b-3p_2	TTGAGCCGCGTCAATATCTCT	TATTATTGTTTAGCCGTGTGTGTTTTCTGATTGAGCCGCGTCAATATCTCTTCTGAAATTTTGCACCTCCGCCAGCTCTTTCTAGGGTTTCAAAGAGATTTTTGAGTTCAATTGCAGTTAGAATCGGCTTTGTCTATACAGATGAAGAAACCCCTTAAAAAGATAAAGATGTATTAAAGGAAATTATAAACTCGAAGGAGAGCAAAGAAGGAACCCCTCTCTTTACTTAGGGTTATGTTAACTATAACCTAAAATTTTAAGGTTTTCTCTCTAATTTTTCCATCACCCAAATTTTTAAAG
tkmiR171b-3p_3	TTGAGCCGTGCCAATATCACG	TTCTTCTCTCATTCTCTCTCTTTTTGCTTCTTTTGGTTTGGACATCGATTATCAGAGACCATTCGTAAAGTTCAGTTCTTTTTTTTGTTTTCTTTTTCAGGCTGCTTCATTTGGGGAACTGGGTTTTGGAAATTTTTATTTTTTGTTTTGTGGGTTGGTGTTTTTTTAGGGTTTTGATTCGAACGGGATATTGGTGCGGTTCAATAAGAAGGCAATGCCCAAATAATTTTGTTGGGTTTTGTTTTTTGATTGAGCCGTGCCAATATCACGTGCCAACTTCTTCCTTTATTGCATGTCGTT
tkmiR171g_2	TGATTGAGCCGCGCCAATATCT	TATTGGTCCGGTTCACTCAGATCAGTACCTGCAAGCGCGGTTGCGCTAGTTGCAAGTCCTGCTCATGCGGTTGATTTAAAGCTTCGCTGAGTCTGATTGAGCCGCGCCAATATCTCAGTGCTCTTTCATATTTATATTGGAAGGTGTGTATCTTGGAGAAAGGTATTGAAACCCCTTTGAGGTAATACATTTTTTTTTCTTTCTTGTCTTTGTTTTCAAGATCTACAATGCATGGACTTGGAGGAGATATCTTTAAGCTGTGGTTTAAAATACAATGTTTGGAATTTTAAAACTCGAATT
tkmiR172a_2	AGAATCTTGATGATGCTGCA	TTGTTTCAAAGGGATTTCTTTTTTCCATTTTGGAATGAAATAGTGTTGGATTTAGCAAGAGCCTTGTGGGTTTGTGTTTTGATGTATTATATAATGAATTGGTGATCTCAAGGAAAATGCAGAAGGAGAAGAGAGAAAAGAGGAGAATTGTGAATTTTTGAATGGAGAAGATCAAGAATGGCAGGCGTTGTTTGCGGGTGTAGCATCTTCAAGATTCACATGCAAATACCCAAAAATCAAAGAATATCAAAATCCATCACTTCTTTGAGAACAAAACTTGAGAATCTTGATGATGCTGCA
tkmiR172a_3	AGAATCTTGATGATGCTGCAT	GGGGAAATTGAATGGAATCACAGTCATAATTTGCTGGTGCGGCATCATCAAGATTCACAACAAAACCCTGGTTTTTTTTAAGATTAATTTGATTGAGAATCTTGATGATGCTGCATTAGCAATTTTCAATGGCTATTTAATTTTGATTTTATGTTCTTTAATTTGAGCCACTGGAGATCTCAAATTCCACACAGGTAGCTTCAGGTCAGTTCTTGTTCTTAATTTCAATTCTGAATATTTTGCCGATTACTGTTTTATTTTTTCTCTGATATTTTCCTAGGGGCTGATTTGATATGAAAT
tkmiR172c_2	AGAATCTTGATGATGCTGCAG	GCTATAACCCCTTGACTCCAATGGCCCCTGAGAATCTTGATGATGCTGCAGTCGCAATTAATGGCTCAAACAAACTTCACCTTTTCCTAATTTTTCTTCATATCCCCATCCCCATTTCTCATCTATATATTCATTCCATTTATTATTTTTAATTCTCCATTGCACATTATTATTTTCTTCATGTTTCCTTCTAGAATTGCTCATTTGTTACATTTATATTATATACCTCAAAATAAAATATCAAAAAGCTAGATTTTTTGTGTTGTGGATCGTGATGTTGTGTAGATCTCCTCAACTTTA
tkmiR172c-3p	AGAATCTTGATGATGCTGC	CCATTTTTTTTTCCTTCATGAATTGACACTTTGAGGTAAATAGCTAGGGTTTTGAAAGGGAAACAAATTGTCCTTCTCTATTTTGTCTCAGTAATAATTATTATTATTCCTTCATTCCCCTAATTTTGTTTGTGAGAGAGATTGGGTTTAAGATGCGTTGAAAGAAAGACAGTTGTTGGTTGCTGGTGTAGCATTATCAAGATTCACATTCAAATTATGTGTTGGGAGTTGCAGATTAATTTGCAAGTGAGAATCTTGATGATGCTGCATCGGCAATAAACGACTATATATGCATATATA
tkmiR172d_2	TGAGAATCTTGATGATGCTGCAT	TTCCATTTTTTTTTCCTTCATGAATTGACACTTTGAGGTAAATAGCTAGGGTTTTGAAAGGGAAACAAATTGTCCTTCTCTATTTTGTCTCAGTAATAATTATTATTATTCCTTCATTCCCCTAATTTTGTTTGTGAGAGAGATTGGGTTTAAGATGCGTTGAAAGAAAGACAGTTGTTGGTTGCTGGTGTAGCATTATCAAGATTCACATTCAAATTATGTGTTGGGAGTTGCAGATTAATTTGCAAGTGAGAATCTTGATGATGCTGCATCGGCAATAAACGACTATATATGCATATA
tkmiR172d-5p_5	GCGGCATCATCAAGATTCACA	GGGGAAATTGAATGGAATCACAGTCATAATTTGCTGGTGCGGCATCATCAAGATTCACAACAAAACCCTGGTTTTTTTTAAGATTAATTTGATTGAGAATCTTGATGATGCTGCATTAGCAATTTTCAATGGCTATTTAATTTTGATTTTATGTTCTTTAATTTGAGCCACTGGAGATCTCAAATTCCACACAGGTAGCTTCAGGTCAGTTCTTGTTCTTAATTTCAATTCTGAATATTTTGCCGATTACTGTTTTATTTTTTCTCTGATATTTTCCTAGGGGCTGATTTGATATGAAAT
tkmiR172e-3p_1	GAATCTTGATGATGCTGCAT	GGGGAAATTGAATGGAATCACAGTCATAATTTGCTGGTGCGGCATCATCAAGATTCACAACAAAACCCTGGTTTTTTTTAAGATTAATTTGATTGAGAATCTTGATGATGCTGCATTAGCAATTTTCAATGGCTATTTAATTTTGATTTTATGTTCTTTAATTTGAGCCACTGGAGATCTCAAATTCCACACAGGTAGCTTCAGGGTTCGAGGATCGATTACTGAGAGGAGTCGGGAACTTTCACAGATACGGTAAAATTTTACGTTATATATAAGGAAAAACCTTAAAATCTTAATTTG
tkmiR2111a-5p	TAATCTGCATCCTGAGGTTTA	TTTTATGATTTTTATTGGGTAAGGAGAGGGTAATCTGCATCCTGAGGTTTAGATCAGAATAGTAAAAATAAAAATGTCTTCTTTTCTAGCCCTCGGGTTGCAGATTACCTCTTCCTTGCTGGCAATGCTGGATTTGGCAAGCAGATTATCAACTCTCCTGCAAGGCTAATTAACCTTTTCATTTGAGCTACGACACCATTCAATATCAATACATATAGCCTTTCTATTACCGTTCAAACGCAATAAACAACATAGTGGAAGTGCTAAATATCACAATCAATAAGGCTGTATGTAACCCCG
tkmiR319_1	TTGGACTGAAGGGAGCTCC	CTTCTCTCTCTGTTTTTTTTTTCTTGTTCTTGATCTTAGCCTTGGGTTTTTTTGTGTGTGTTTTAGGGTTGTTGTTGTTTTGATAATTTGTGAGGGTTAAGAGAGCTTTCTTCAGTCCACTCATGGGTGGCCGTAGGGTTTAATTAGCTGCCGACTCATTCATTCAAATACTGAGTCAAAAATCCAGCTGCCGATTCAGTAAACGACTGAATGATGCGGGAGACAAATTGAATCTTAAGCTTCCTGTACTTGGACTGAAGGGAGCTCCCTTTCCTTTTGCTTTTTTTTTTTTGTTTGCTT
tkmiR319a	CTTGGACTGAAGGGAGCTCC	GGAGATATTTTGCACTCACTCTTTTTCTTTGCTTGGACTGAAGGGAGCTCCTCCTTTCTACTTCCCCATATAAAAACCATCAAGCCAATTAAATCTCTCACTTCTCTCTTCTCTCTCTCCTTTTTCTCTTTGATGTGTTTCACCTTGTTTTCCCTAATCGATCGTGATGAGTTCTGGACGACTTTTGGGAGGGTGAAATGTGCTTTTAGTCCATTAAAAACATTAAATTCAAAATCTATGCAATGTTTGATTAAATAATCAAGAGTGATTAGGAGAATCAGGGTAAACTGAGATATCTCT
tkmiR319a_1	TTGGACTGAAGGGAGCTCCCT	ATCTTAGCCTTGGGTTTTTTTGTGTGTGTTTTAGGGTTGTTGTTGTTTTGATAATTTGTGAGGGTTAAGAGAGCTTTCTTCAGTCCACTCATGGGTGGCCGTAGGGTTTAATTAGCTGCCGACTCATTCATTCAAATACTGAGTCAAAAATCCAGCTGCCGATTCAGTAAACGACTGAATGATGCGGGAGACAAATTGAATCTTAAGCTTCCTGTACTTGGACTGAAGGGAGCTCCCT
tkmiR319a-3p	TTGGACTGAAGGGAGCTCCC	TCTCTCTGTTTTTTTTTTTTTTCTTGTTCTTGATCTTAGCCTTGGGTTTTTTTGTGTGTGTTTTAGGGTTGTTGTTGTTTTGATAATTTGTGAGGGTTAAGAGAGCTTTCTTCAGTCCACTCATGGGTGGCCGTAGGGTTTAATTAGCTGCCGACTCATTCATTCAAATACTGAGTCAAAAATCCAGCTGCCGATTCAGTAAACGACTGAATGATGCGGGAGACAAATTGAATCTTAAGCTTCCTGTACTTGGACTGAAGGGAGCTCCCTTTCCTTTTGCTTTTTTTTTTTTTGTTTGCT
tkmiR319b_1	CTTGGACTGAAGGGAGCTCCT	GAGATATTTTGCACTCACTCTTTTTCTTTGCTTGGACTGAAGGGAGCTCCTCCTTTCTACTTCCCCATATAAAAACCATCAAGCCAATTAAATCTCTCACTTCTCTCTTCTCTCTCTCCTTTTTCTCTTTGATGTGTTTCACCTTGTTTTCCCTAATCGATCGTGATGAGTTCTGGACGACTTTTGGGAGGGTGAAATGTGCTTTTAGTCCATTAAAAACATTAAATTCAAAATCTATGCAATGTTTGATTAAATAATCAAGAGTGATTAGGAGAATCAGGGTAAACTGAGATATCTCTG
tkmiR319b-5p_2	GAGCTTTCTTCAGTCCACTC	GAGCTTTCTTCAGTCCACTCATGGGTGGCCGTAGGGTTTAATTAGCTGCCGACTCATTCATTCAAATACTGAGTCAAAAATCCAGCTGCCGATTCAGTAAACGACTGAATGATGCGGGAGACAAATTGAATCTTAAGCTTCCTGTACTTGGACTGAAGGGAGCTCCCTTTCCTTTTGCTTTTTTTTTTTTGTTTGCTTTTTCCCCCATACCCTTTTGATTTCCCTGTTTTTGCTTTCAATTTTTTCTCGAGCTTTCGTCGAGATCAAGATCTCTCCGCTAGCTCAACGGTTAAGACATCA
tkmiR319c	TTGGACTGAAGGGAGCTCCTT	GTTAGTTCAATAGCTCATCATCCTCAAAATTTTCACAATATATAAGATGTCGAAGCTGTGAGATGAGCTCCTGACCTAACGACGCAGGAGCAGTCTTTGATCATCACTGTCATGTATTGGACTGAAGGGAGCTCCTTCTCAATGTATTTTCTGCTTTGCTTTTACATTTTTTGCGCTTATATATACTCAACCTAGTGTCTCTGCTTTGTTGTTTCCTTATCACACAT
tkmiR319c_1	TTGGACTGAAGGGAGCTCCT	GAGATATTTTGCACTCACTCTTTTTCTTTGCTTGGACTGAAGGGAGCTCCTCCTTTCTACTTCCCCATATAAAAACCATCAAGCCAATTAAATCTCTCACTTCTCTCTTCTCTCTCTCCTTTTTCTCTTTGATGTGTTTCACCTTGTTTTCCCTAATCGATCGTGATGAGTTCTGGACGACTTTTGGGAGGGTGAAATGTGCTTTTAGTCCATTAAAAACATTAAATTCAAAATCTATGCAATGTTTGATTAAATAATCAAGAGTGATTAGGAGAATCAGGGTAAACTGAGATATCTCTG
tkmiR319c_2	CTTGGACTGAAGGGAGCTCCC	AGGAGCCCAGTTCAGCCATGGCTGTCATGTCTTGGACTGAAGGGAGCTCCCTCACCTTCCACTACCTTTTTTTTTTTTTTCTCTACTTTAGATTTATTGATAACTTTAAATTATTATTCATTTTCTATCTTTCAGATATAGTTCCTAATCTACAGTACTGATATTTTTCTTTAATGTAGATGAAAGGGAAACGAAAGGAACTGAGGTCTTTCTCCACAAGTTCTCAGACTTCAGAATCACCAGAATTCAATGAAAAAGGAGCCTTTCTCGTGGAATACTTCAACAAATGTGAGGTTCATA
tkmiR319d	AACTGCCGACTCATTCACTCA	CATGGAAGGATTCAAAGGGGTTGCTGAAGTAACTGCCGACTCATTCACTCAAACACTCAGTAGAACTCAAAAAGAGTAAAGAAAAAAAGGCTTAAAATATTCTTTCCCCTACTGTGATTGTGTGAATGAAGCGGGAGATATTTTGCACTCACTCTTTTTCTTTGCTTGGACTGAAGGGAGCTCCTCCTTTCTACTTCCCCATATAAAAACCATCAAGCCAATTAAATCTCTCACTTCTCTCTTCTCTCTCTCCTTTTTCTCTTTGATGTGTTTCACCTTGTTTTCCCTAATCGATCGTGA
tkmiR319f_1	ATTGGACTGAAGGGAGCTCC	GTTAGTTCAATAGCTCATCATCCTCAAAATTTTCACAATATATAAGATGTCGAAGCTGTGAGATGAGCTCCTGACCTAACGACGCAGGAGCAGTCTTTGATCATCACTGTCATGTATTGGACTGAAGGGAGCTCCTTCTCAATGTATTTTCTGCTTTGCTTTTACATTTTTTGCGCTTATATATACTCAACCTAGTGTCTCTGCTTTGTTGTTTCCTTATCACACAT
tkmiR319g_1	TTGGACTGAAGGGAGCTCCTTC	GTTAGTTCAATAGCTCATCATCCTCAAAATTTTCACAATATATAAGATGTCGAAGCTGTGAGATGAGCTCCTGACCTAACGACGCAGGAGCAGTCTTTGATCATCACTGTCATGTATTGGACTGAAGGGAGCTCCTTCTCAATGTATTTTCTGCTTTGCTTTTACATTTTTTGCGCTTATATATACTCAACCTAGTGTCTCTGCTTTGTTGTTTCCTTATCACACAT
tkmiR319q	TGGACTGAAGGGAGCTCCTTC	GTTAGTTCAATAGCTCATCATCCTCAAAATTTTCACAATATATAAGATGTCGAAGCTGTGAGATGAGCTCCTGACCTAACGACGCAGGAGCAGTCTTTGATCATCACTGTCATGTATTGGACTGAAGGGAGCTCCTTCTCAATGTATTTTCTGCTTTGCTTTTACATTTTTTGCGCTTATATATACTCAACCTAGTGTCTCTGCTTTGTTGTTTCCTTATCACACAT
tkmiR390.1	TAAAGCTCAGGAGGGATAGCG	GTCAGAGATTAGTATGGGAGAATCTGTAAAGCTCAGGAGGGATAGCGCCATATCTTCAACATCAATCAATCAATATGAATAATATTACAACTTCCCATTTCAAAGCTCCCTTTGCTTTGTTAATGGCGCTATCCATCCTGAGTTTCATAGCTTCTTCTTACTCGGCTTCTTTCTACCATGGCCATCTTTAATATTAAACCTTTCTTCTTCTTCTTCTTCTTCTTCTTTTTCTTCACATCTTGTCGATTCTTTCTTCTTTTCCAATACGGCTTCTTTTTATGCCCCCAATTACTACG
tkmiR390a-3p	CGCTATCCATCCTGAGTTTC	TCAGAGATTAGTATGGGAGAATCTGTAAAGCTCAGGAGGGATAGCGCCATATCTTCAACATCAATCAATCAATATGAATAATATTACAACTTCCCATTTCAAAGCTCCCTTTGCTTTGTTAATGGCGCTATCCATCCTGAGTTTC
tkmiR390a-3p_2	CGCTATCCATCCTGAGTTTCA	CCTTTCTCCTACTACCTTCAACTCCCCTATATATCAAAATACACCAAATATCCCAACTCAAATGCCCTCTTTTCTATATTTCTCTCCAATTTTCCAAAGCACGGAAGAGTCCGTTAAGCTCAGGAGGGATAGCGCCGTGTCGTTCGACGTCGTTCGATCAGCTCTCCCGACACCATCATATTCTTTTCCGGCGCTATCCATCCTGAGTTTCATGGCTTCTTCTTGCTCTATTTCTCTCTTTCAGTTGCTAGAGCCATGGAGGAGAAAGAATATATAAATTTCAGTGTCATATCGTAAAAA
tkmiR390a-5p	AAGCTCAGGAGGGATAGCGCC	CCTTTCTCCTACTACCTTCAACTCCCCTATATATCAAAATACACCAAATATCCCAACTCAAATGCCCTCTTTTCTATATTTCTCTCCAATTTTCCAAAGCACGGAAGAGTCCGTTAAGCTCAGGAGGGATAGCGCCGTGTCGTTCGACGTCGTTCGATCAGCTCTCCCGACACCATCATATTCTTTTCCGGCGCTATCCATCCTGAGTTTCATGGCTTCTTCTTGCTCTATTTCTCTCTTTCAGTTGCTAGAGCCATGGAGGAGAAAGAATATATAAATTTCAGTGTCATATCGTAAAAA
tkmiR390e	AGCTCAGGAGGGATAGCGCC	GTCAGAGATTAGTATGGGAGAATCTGTAAAGCTCAGGAGGGATAGCGCCATATCTTCAACATCAATCAATCAATATGAATAATATTACAACTTCCCATTTCAAAGCTCCCTTTGCTTTGTTAATGGCGCTATCCATCCTGAGTTTCATAGCTTCTTCTTACTCGGCTTCTTTCTACCATGGCCATCTTTAATATTAAACCTTTCTTCTTCTTCTTCTTCTTCTTCTTTTTCTTCACATCTTGTCGATTCTTTCTTCTTTTCCAATACGGCTTCTTTTTATGCCCCCAATTACTACGGG
tkmiR393a	TCCAAAGGGATCGCATTGATC	GTTCATATGGCGGATTTAACTGCAACTTCAGGAAGCATCCAAAGGGATCGCATTGATCCCAGTTCGTAGCATTTTTATTTTTAGTTTTAGTTTTTCATCTGCCATGGAATTTGGATCATGCCATCTCTTTGGATTCCTCCTGCAGTGTAGCTTCTTTTTTTTTTCCGCCACCGCCTGCCGGAGATTCACACAGCCCGCCGGAGGTTTTCTCGCGACGGGACC
tkmiR393a_1	ATCCAAAGGGATCGCATTGATC	GTTCATATGGCGGATTTAACTGCAACTTCAGGAAGCATCCAAAGGGATCGCATTGATCCCAGTTCGTAGCATTTTTATTTTTAGTTTTAGTTTTTCATCTGCCATGGAATTTGGATCATGCCATCTCTTTGGATTCCTCCTGCAGTGTAGCTTCTTTTTTTTTTCCGCCACCGCCTGCCGGAGATTCACACAGCCCGCCGGAGGTTTTCTCGCGACGGGACC
tkmiR393a_3	CATCCAAAGGGATCGCATTGA	GTTCATATGGCGGATTTAACTGCAACTTCAGGAAGCATCCAAAGGGATCGCATTGATCCCAGTTCGTAGCATTTTTATTTTTAGTTTTAGTTTTTCATCTGCCATGGAATTTGGATCATGCCATCTCTTTGGATTCCTCCTGCAGTGTAGCTTCTTTTTTTTTTCCGCCACCGCCTGCCGGAGATTCACACAGCCCGCCGGAGGTTTTCTCGCGACGGGACC
tkmiR393a-5p	TCCAAAGGGATCGCATTGATCC	GTTCATATGGCGGATTTAACTGCAACTTCAGGAAGCATCCAAAGGGATCGCATTGATCCCAGTTCGTAGCATTTTTATTTTTAGTTTTAGTTTTTCATCTGCCATGGAATTTGGATCATGCCATCTCTTTGGATTCCTCCTGCAGTGTAGCTTCTTTTTTTTTTCCGCCACCGCCTGCCGGAGATTCACACAGCCCGCCGGAGGTTTTCTCGCGACGGGACC
tkmiR394a_1	TTGGCATTCTGTCCACCTCC	TTGTTTAGCAAAGGATTTCCTACAGAGTTTATTGGCATTCTGTCCACCTCCCCTTTCAATGTTTGATTCAATTTTCTTTTTGATTTTTCTTTATTTGTTTGTTTCTTTTATATGGGGGAGGTGGGCATACTGCCAATTGAGCTCTGTTGGATTCTCTTTGTAAGAGCCCTCATGATGCCTCTCTCTCTCTCTCTCTCTCTCTCTCTCTCTCTCTCTCTCTCTCTCTCTCTCTCTTCATTTCTCTCTTTTTTTTTTTGGAGAAATAGTTTCAAAGTGCCCACGATCATGGAGGTTTCTTTC
tkmiR396a-3p_1	GTTCAATAAAGCTGTGGGAAG	TCTTGAACTGCATCTAATTCTTGAGCCCAATTCGCTCTTTTCTTTCTCTTAAAAGCGTTTTTGTTCATCATAATTTCTTTTGCGGTTCAATAAAGCTGTGGGAAGATACACACAGGGTCAACCTAAATTCGCGTCTACAATAAATCTTCCATCGCCATCGGTATATTTCTTTAACTTTCAATTTATATCTCAATTTTCATACATGT
tkmiR396a-3p_2	CTCAAGAAAGCTGTGGGAAA	TTTTCATTTATCAACTCTCTCTCTCTCTCTCTATTTCTCTCAATTTCTCTCTATACAGACAGAGACCCTCAAGATCTGAATAATTGTAGCTTAATCCCTTTCTTCGGAGGACCTGGCCATGTTTTTCCACAGCTTTCTTGAACTTCCTTCGTTAATTTATCTTCTTCCTCACAATATATATTCTTCTCTGAAGATTTCATTAATTTTGAAGCTCAAGAAAGCTGTGGGAAA
tkmiR396a-3p_4	GTTCAATAAAGCTGTGGGAA	TCTTGAACTGCATCTAATTCTTGAGCCCAATTCGCTCTTTTCTTTCTCTTAAAAGCGTTTTTGTTCATCATAATTTCTTTTGCGGTTCAATAAAGCTGTGGGAAGATACACACAGGGTCAACCTAAATTCGCGTCTACAATAAATCTTCCATCGCCATCGGTATATTTCTTTAACTTTCAATTTATATCTCAATTTTCATACATGT
tkmiR396a-3p_5	TTCAATAAAGCTGTGGGAAG	TCTTGAACTGCATCTAATTCTTGAGCCCAATTCGCTCTTTTCTTTCTCTTAAAAGCGTTTTTGTTCATCATAATTTCTTTTGCGGTTCAATAAAGCTGTGGGAAGATACACACAGGGTCAACCTAAATTCGCGTCTACAATAAATCTTCCATCGCCATCGGTATATTTCTTTAACTTTCAATTTATATCTCAATTTTCATACATGT
tkmiR396b	TTCCACAGCTTTCTTGAACT	ATCCCTTTCTTCGGAGGACCTGGCCATGTTTTTCCACAGCTTTCTTGAACTTCCTTCGTTAATTTATCTTCTTCCTCACAATATATATTCTTCTCTGAAGATTTCATTAATTTTGAAGCTCAAGAAAGCTGTGGGAAATCATGGCAATTCAGGCCTTTTTTAATTTCCTTCTCTCACAACGTACACTTGCCGCCCAGGTAAATAATATTCTTATATTTTTTCTGCCTCTTCAAATTTACAATTCCTGCTCCTTTACCTTCATTTTCTGCATATTTTTTTTTACACTATAATTCTTTTGTT
tkmiR396b-3p	GCTCAAGAAAGCTGTGGGAAA	TTCTTCTCTGAAGATTTCATTAATTTTGAAGCTCAAGAAAGCTGTGGGAAATCATGGCAATTCAGGCCTTTTTTAATTTCCTTCTCTCACAACGTACACTTGCCGCCCAGGTAAATAATATTCTTATATTTTTTCTGCCTCTTCAAATTTACAATTCCTGCTCCTTTACCTTCATTTTCTGCATATTTTTTTTTACACTATAATTCTTTTGTTTAGCCAAGAGATCATAAGGACGAAGATGGAAGTTTGAGGAATAATAATTCAACTGCACTGTGCAATTTTTCCTTTTTTAAATAACTT
tkmiR396b-5p	TTCCACAGCTTTCTTGAACTT	TCCCTTTCTTCGGAGGACCTGGCCATGTTTTTCCACAGCTTTCTTGAACTTCCTTCGTTAATTTATCTTCTTCCTCACAATATATATTCTTCTCTGAAGATTTCATTAATTTTGAAGCTCAAGAAAGCTGTGGGAAATCATGGCAATTCAGGCCTTTTTTAATTTCCTTCTCTCACAACGTACACTTGCCGCCCAGGTAAATAATATTCTTATATTTTTTCTGCCTCTTCAAATTTACAATTCCTGCTCCTTTACCTTCATTTTCTGCATATTTTTTTTTACACTATAATTCTTTTGTTT
tkmiR396e-5p	TTCCACGGCTTTCTTGAACT	AAAATGATTGAATTTGGTCCTCTTTGTATTCTTCCACGGCTTTCTTGAACTGCATCATCTTCTTCAACAAAGGGTAAATTTTTTTTTTCTTTATCACTGAATTTTCAATGGCTGCAGTTCAATAAAGCTGTGGGAGGATACAATAAAAGGATCAACAGGAAAAAAAAAATCTTCTTCTTCAACCTCTCAATTACATCAATCCCTTTTAGGTATAAACCTTCTTTCTTTCAATTTTATTTCTTCTTTTTTCCTTTTGGGTATTTTTTTAAACCTTTCTTTTGATAAAGATCTCTCTTTTAT
tkmiR396f_1	TTCCACGGCTTTCTTGAACTG	AAATGATTGAATTTGGTCCTCTTTGTATTCTTCCACGGCTTTCTTGAACTGCATCATCTTCTTCAACAAAGGGTAAATTTTTTTTTTCTTTATCACTGAATTTTCAATGGCTGCAGTTCAATAAAGCTGTGGGAGGATACAATAAAAGGATCAACAGGAAAAAAAAAATCTTCTTCTTCAACCTCTCAATTACATCAATCCCTTTTAGGTATAAACCTTCTTTCTTTCAATTTTATTTCTTCTTTTTTCCTTTTGGGTATTTTTTTAAACCTTTCTTTTGATAAAGATCTCTCTTTTATA
tkmiR396g-5p_1	TCCCACAGCTTTATTGAACTG	TTAATGTGATTCAAATTGAAAATTCAAGGACATAAGAGGAAAAAAAAACCCTTCTTTGATATGGGTTTTGGAAGATGATTATATATAAAAGAGAGATCTTTATCAAAAGAAAGGTTTAAAAAAATACCCAAAAGGAAAAAAGAAGAAATAAAATTGAAAGAAAGAAGGTTTATACCTAAAAGGGATTGATGTAATTGAGAGGTTGAAGAAGAAGATTTTTTTTTTCCTGTTGATCCTTTTATTGTATCCTCCCACAGCTTTATTGAACTGCAGCCATTGAAAATTCAGTGATAAAGAAAA
tkmiR397a_3	TCATTGAGTGCAGCGTTGATG	ATGGACGCCATTATCGCCTACAGAATTACATCAAACCAGATTGAAGGATACGTCATTGAGTGCAGCGTTGATGTAAAAATAATCAATTTACAATTCCAAATTTCTTTCCATCAGCGCTACATTCAATTACGTTTCTTTCTCAATTCTGGCTCTGGCTTTCCCTTCCAAAATCCCACTTCAGGTTGCTTCTGGGAATTGAAGTATACGGCGGCGACGGGAAGACCGAGCGCATTCTGAGAGGCGAATTGTCGGGTGCTGAAGTTGCTGCGGGTGTTGGGTGGTCGGAGCCTGCCGCCGAGG
tkmiR399a_1	CGCCAAAGGAGAGTTGCCCTT	TCAAATTCAAATGCCCCTTGTGTGTGTATATATATATATATATATATATATATATATATATCTCCTCAAAGTTATATGATGATATAATTTTACATTATTATTATTAAGCCAACTAGCAGAAGGGCTTCTCTCCTTTGGCAGGCATTAATGCAGCCACTCTTCTCTTTCTCTTTCTCTGTCTCTCATGTCCCGCCAAAGGAGAGTTGCCCTT
tkmiR399b-5p_2	AGGGCTTCTCTCCTTTGGCAG	TACATTATTATTATTAAGCCAACTAGCAGAAGGGCTTCTCTCCTTTGGCAGGCATTAATGCAGCCACTCTTCTCTTTCTCTTTCTCTGTCTCTCATGTCCCGCCAAAGGAGAGTTGCCCTTCATCTGGTTTTGCTTTGCTAATTTCAACTTTCCTTAATTTGTCCACCAAATTAAAAGAACAAGCTCTCTAACTCTAAGGATTAGCTAGATCAAGTATGAAGAAGGCCCATGATGTTTAATGCAAACTGGGTTCATCCTCCAAACCCCTAATTAGCAACTTCAACATCTCTCTCATGGAT
tkmiR408_3	TGCACTGCCTCTTCCCTGGCTG	TTTTGTTTTTCTTTAGGACAACAAATAAATTAGGGAAGATTTGAGCCTCCGACTTCTAAAGAAGTAGCACATGCTAATTGTTGTTCTCTTTAGCCTCCAACGTCTAAAGAGGTAGTACATGTCAATTACTGCTTACTTTGGCCACAATGATAAGTGGTTGAAGTTAGTAGTTTGGAGGATTGGGGGAAGGGCAGCGGGGAACAGACAGAGCATGGATGGAGTCCTCAACAAACCTTTGCCTTTGCCTTCCTGTTGTGCCTCTACTCATGCACTGCCTCTTCCCTGGCTG
tkmiR408-3p_2	ATGCACTGCCTCTTCCCTGGC	TTTTGTTTTTCTTTAGGACAACAAATAAATTAGGGAAGATTTGAGCCTCCGACTTCTAAAGAAGTAGCACATGCTAATTGTTGTTCTCTTTAGCCTCCAACGTCTAAAGAGGTAGTACATGTCAATTACTGCTTACTTTGGCCACAATGATAAGTGGTTGAAGTTAGTAGTTTGGAGGATTGGGGGAAGGGCAGCGGGGAACAGACAGAGCATGGATGGAGTCCTCAACAAACCTTTGCCTTTGCCTTCCTGTTGTGCCTCTACTCATGCACTGCCTCTTCCCTGGC
tkmiR408b_1	TGCACTGCCTCTTCCCTGGCT	TTTTGTTTTTCTTTAGGACAACAAATAAATTAGGGAAGATTTGAGCCTCCGACTTCTAAAGAAGTAGCACATGCTAATTGTTGTTCTCTTTAGCCTCCAACGTCTAAAGAGGTAGTACATGTCAATTACTGCTTACTTTGGCCACAATGATAAGTGGTTGAAGTTAGTAGTTTGGAGGATTGGGGGAAGGGCAGCGGGGAACAGACAGAGCATGGATGGAGTCCTCAACAAACCTTTGCCTTTGCCTTCCTGTTGTGCCTCTACTCATGCACTGCCTCTTCCCTGGCT
tkmiR408d	TGCACTGCCTCTTCCCTGGC	TTTTGTTTTTCTTTAGGACAACAAATAAATTAGGGAAGATTTGAGCCTCCGACTTCTAAAGAAGTAGCACATGCTAATTGTTGTTCTCTTTAGCCTCCAACGTCTAAAGAGGTAGTACATGTCAATTACTGCTTACTTTGGCCACAATGATAAGTGGTTGAAGTTAGTAGTTTGGAGGATTGGGGGAAGGGCAGCGGGGAACAGACAGAGCATGGATGGAGTCCTCAACAAACCTTTGCCTTTGCCTTCCTGTTGTGCCTCTACTCATGCACTGCCTCTTCCCTGGC
tkmiR4414a-5p_1	AGCTGCTGACTCGTTGGCTC	CAGTCTAAGGCAGTTTTTCTGGTTGCTACTTAGCTGCTGACTCGTTGGCTCAATAACTCATCAATCGAATATATACGCTTTGGTCAATGATGATATGTTTCTGAACCAACGATGCAGGAGCCCAGTTCAGCCATGGCTGTCATGTCTTGGACTGAAGGGAGCTCCCTCACCTTCCACTACCTTTTTTTTTTTTTTCTCTACTTTAGATTTATTGATAACTTTAAATTATTATTCATTTTCTATCTTTCAGATATAGTTCCTAATCTACAGTACTGATATTTTTCTTTAATGTAGATGAAA
tkmiR5141	AGACCCGACGCGACTGACAGATAA	AGACCCGACGCGACTGACAGATAAGCCGACGTTAATAGCAGGTCTAATTCCGCGATAAAAGAGCTCTGTTTCCAAACAGATTTGTCCATCAGTAATAGAGATCAC
tkmiR530a	TGCATTTGCACCTGCACCTT	AATCCTCAAACCCAAGCTTGGTTCCTTCATCTGCATTTGCACCTGCACCTTAACTACTCTTTCTCTACTCAAGAGGGTTTCTTTGAGACTAATTAAGATTGAAAGGTGCTGGTGCATTTGCAGGTGAATGCCATCTTGGAATAAGGCCCAATTCCCAAGTATTAGGGCTTTTCTTTCTCCTTCTACTTCTCCATTTTGCCGTTTAAAGCTTACTCATACAAACTTTTTTTTGTTTTGTTTTGGGGTTTTTGAGATCTGTAATTCTAGCGGACTAAAGAATTATTGGATAGGCTACGACGT
tkmiR530b_1	TGCATTTGCACCTACACCTT	GCAAAATATGGCCAAATTGTTAGCCTTCACCTGCATTTGCACCTACACCTTCAGCTTTGCTTTTTTTCTCTCTCTTTCTCTCTCTCTCTCTCTCTCTCTCTCTCTCGCTCTCTCTTCAAGAAAACACAAGGCCACTGAGGTGCAGGTGCTTCTGCAAGTGAATGCCATCTTGGCTCTCTCTCTCTCTCTCTCTCTCTCTCGCCCTCTCTCTTTCTCTCCGCCGCAGCTGCCTCGTCGGAACCGCCGCCATCTCCTCCAAATAGGGTTTTTTAAGGTAACCCATTTCTTTACTTTTTTATT
tkmiR530b_4	TGCATTTGCACCTGCACCTTA	ATCCTCAAACCCAAGCTTGGTTCCTTCATCTGCATTTGCACCTGCACCTTAACTACTCTTTCTCTACTCAAGAGGGTTTCTTTGAGACTAATTAAGATTGAAAGGTGCTGGTGCATTTGCAGGTGAATGCCATCTTGGAATAAGGCCCAATTCCCAAGTATTAGGGCTTTTCTTTCTCCTTCTACTTCTCCATTTTGCCGTTTAAAGCTTACTCATACAAACTTTTTTTTGTTTTGTTTTGGGGTTTTTGAGATCTGTAATTCTAGCGGACTAAAGAATTATTGGATAGGCTACGACGTG
tkmiR5538	ACTGAACTCAATCACTTGCTGC	CTATGAAATTACGTCGATACTTCCACATATTACGGGTAACGTAGGAGACATCTCTATTTTTCCCCTCGGGAATCCTTAGAATTACCACTGCTTAGCTTTCAATTTGCCTCTGACCATCAAATGAAATGTGAATAACCCGTCCTCCTCTCTTTGAAACAAGGGACGCTTCTGGTTCTGTCGGTGCTTGAAACAATTTAGTCTTCTCCATATTACTATATCTCTAGAGTCAATAATTTTATATGAGGAACTACTGAACTCAATCACTTGCTGCCGTTACTCTTCAGTTTTCTGTTGAGGTCT
tkmiR5658	ATGATGATGATGATGATGAAA	TATAAAGGTCCCAGCTTGTCGGGGACCCATTTGCCGTCGGTATAGTCACATGGAGTTTCATTAATCGCATTTACTTCTTCTGTGGAAAGGAAATAAATTTGCAGATTGTTTGTTAGTAAATGAAGAACACGCACACTGACAAACTCAAAAAAACCCATCTTACCAAACAAAAAACCTGAAATAAAAGACTAATAAAGAAGCAATCTTGTGTTGTTGTTGTTCTTGTACCTTCATGAACAGATGAAGGTGAAAAATGAGGAGGCGACAAAAAAGAAGAAGATGATGATGATGATGATGAAA
tkmiR828a_1	TCTTGCTCAAATGAGTATTCCA	GTGAATTTCATAATCCTCTTTGCAATTTTTCTTGCTCAAATGAGTATTCCAAACGGAGCAGCAGATGCAAATGGAAATTAATTCTTTCTTTTTATGATGCTACTGCTGCTTGTTTCTGCGATGCTCACTTGGGCAAGAAATGTTGCAAAAATGGAGGCTTTTGGTCATTATTAGCTTTTTAGCTTTCCATATTTGCAGGCTCAAACACTTTTTCTCTCTATTTTCTCTTTATTTTCATTCTTTGAAGGTAATTAGCAAACACAAATCTTTTCTCATCTTTTTCAATGGGTCGTCGTTGAA
tkmiR845a	TAGCTCTGATACCAATTGATA	CTTTCTCTGGTTTTGAAGGTTTAGCAATGGTGCCATCAGCTTCTATGGTTGTTTCAATTGGATCATACAAATCTTTGCAAAACAACAAATCCTCCATCATCGGTCTCCAAATGGAATAATTGGTTGATGTCAATCTAACCATTGAATTACCTCCACTACTGGTAGTAGACTCCATAACAATGATCAAATTAAACCTTAGCTCTGATACCAATTGATAGGGCTAAAACCAATATAACAACAACCCACCAAGATCTCCTTCAAGACAATCAACCAAAAAGATATTCCAATGCACCACAAATT
tkmiR858_1	CTCGTTGTCTGTTCGACCTTG	CCGACTTCTCAAAAACAGCCTAGATGGATTTGGTTATTGGAAGAAAGGGAGGGTGAATTCGATGCGATGCTTGTCAAGTAAAGAGCCTTCTGCTTTAAATCACAACCTTTTGCTCTCGTTGTCTGTTCGACCTTGAGTTTTTCTCTTCCTAAACCCAATTTCACTTTTTGCTCCTGATCCCTTCTCAAACCTGCAGGTTAATTGAGAGTATTTTTTTTTTTAAAAAAAAAAAAAGACAAAAACTGATTTTTTTTTGTATGGATTCATTGATAGGTAGGAGCCAAAAGTTTTGTTTTTGTT
tkmiR858_2	TCTCGTTGTCTGTTCGACCTT	CCGACTTCTCAAAAACAGCCTAGATGGATTTGGTTATTGGAAGAAAGGGAGGGTGAATTCGATGCGATGCTTGTCAAGTAAAGAGCCTTCTGCTTTAAATCACAACCTTTTGCTCTCGTTGTCTGTTCGACCTTGAGTTTTTCTCTTCCTAAACCCAATTTCACTTTTTGCTCCTGATCCCTTCTCAAACCTGCAGGTTAATTGAGAGTATTTTTTTTTTTAAAAAAAAAAAAAGACAAAAACTGATTTTTTTTTGTATGGATTCATTGATAGGTAGGAGCCAAAAGTTTTGTTTTTGTT
tknovel_miR1	GTCTTGCTTATTTACGTTCTCGTACG	AGTTTTTGTACGGACGACCCGTTTTCCAACGCTTTAATGACCGATGACCTACATTTTGAAAACAATGAAATATGACCCATTTTGATGTGACAATGCGTGCAAAATTACCCATAAGGACAGTATGAAGCGGTCTTGCTTATTTACGTTCTCGTACGCGGAAACGTTCTCGCTTTCGCTTTCGCTCTTGCTTTCGCTCAAATGAGTAGTCGAAAATCTGAAAAAAGAAAATTAAAAAAATTAAGTCAGCAGAGCCAGAGCGAGAGCGAGAGCGAGAACGAGAGCGAGAGCGAGAACGAGAGCGAGAGCGAGAACGAGAGCGAGAGCGAGAACGAGAGCGAGAGCGAGAACGAGAGCGAGAGCGAGAACG
tknovel_miR2	TTAGAATTTTATTAGACATAAAATTCAA	TAGGTCCCTGAACTTTTAAGTTTGTGTCTATTTGGTCCTTGAATTTTAAAAGATAACTTTCAATTTTGTATCCAATTCGGGGGTATGAGGGATTTGAACCTTTGACACTTCAAGGGAATGAATACATGTCAATTACCGTTGAGCTATGCTCACTTTGACTAAAATTTATGGACTTACTAGACACAGTTGAAAGTTTAGAATTTTATTAGACATAAAATTCAATTTTATATCTAATAGATCCAATGACTTTTAAAAATTTTGAATATGTCAAAAACCTATTAGACACAAAATTGAAAGTTCAAGGACCTATTCAATAAAAAATTGAAAGTTTAGGGACCTT
tknovel_miR3	CAAAATGAGAGCATGTTTGGG	TGAAGCCAAAATGAGAGCATGTTTGGGTGATAACATTTACATACATTCAGGTAAAAAGCTCGAAGAACTAAATGAATGGTCCAAAAAGTACTGCAGTGATTGCGGTACTGACTCAGATTATGAAGCCTTTGACCGATCTCAAGATGCTCTCATTTTGGCTTTT
tknovel_miR4	CGTGTTGGAAGGGTCAAATGCA	AAATGCGTCGTGTTGGAAGGGTCAAATGCATAATCTTCTTAAAATGCGAAGCTTGTTTCTACATTTTTGCTTTTTTCTTTCAATGATGCTTGATAGAAGTCTACTAAGTGCTTAGACATATGACATGTACGAGACTAATGCCCTTTCATGCCACATCGAAAGCATTG
tknovel_miR5	GTCTGTGGTTCGAATCCCT	AAATAGGTCCGTTACAAATGGAAAAGATTCGATACATTGGCTTAAAAAAAATGATATGTTCTAAATGATATGTTGCCAAAGAGAGCATAGCTCAATTGACATATTGAATGTGTTAACGACTACGAGGTCTGTGGTTCGAATCCCTCAACCCCTATTG
tknovel_miR6	AGGAACTTAAAAGTTAAGCGTGCTTG	ATGCTTCCTAGGAAAATTTCCAAGAGGTCACCCAACATAGGATTGCTCCAAGCCAAGCACGCTTAACTTTGGAGTTCCTATGATTGAGCCACCGAAAAGGAAGGTGCACCTTGTTGGTATAGGTAGTAGCTATCAATTCTTTTAAGCCTTTCTTAACCATGCCTTGCATAGCCTCATGATCCCTCTCATTCAGGAGGGGTACATGAATGAACTGAGACCACATCCGAATGAGAGGGATCCTGAGGCTATGCAAGACATGGTTAATAAAAAGCTTAAAAGAATTGATAGCTACTACCTATATCAACAAGGTGCACCTTCCTTTTCAGTGGCTCAATCATAGGAACTTAAAAGTTAAGCGTGCTTGGCTTGGAGCAATCCTATGTTGGGTGACCTCCTGGG…
tknovel_miR7	AGAGTATTTAATATTATGTGTTAGATATG	CATGTATCTCCGCATGTTGAATATACTCTTTCTGATGATCAAGCTCCGAATCGTTTCAACGACACGTTCGCTTGCGGGGGGATGTTAGAGTATTTAATATTATGTGTTAGATATGTT
tknovel_miR8	CAAGCTATCGGGTTGTGATACTTGGA	CCCAAGCTATCGGGTTGTGATACTTGGAAGTCAATAGTCTTTAATGGACTATTGAGGGTTAGTTTGTAGCGCAGAGTTTGAGGCTTCTTGCAATTTCCCATTATTGTAGAACCTGCAGTTGTAGAAGACTGGACGTAGTCCCGAGATTTGGGGCGAACCAGTATAAATTCCGGTGTTGTTCTCTTTTCCTTATCTCTTTAAAGTATTATTTGTGACTCTTGTTTGGT
tknovel_miR9	AATGCCCACTTCATAGCCATTGGA	AACTTGGGTGCTGCCTGGGCAGCACCCAAGTATGGTAATGCCCACTTCATAGCCATTGGATTTGTGATTTTTGGTTTTTTTTTTTTTTAGAAAAACGTGTGGCTTAGATGTGGGTTGCACATGATTTGGGTGCTGCCCAGGCAACACCCAAGTC
tknovel_miR10	ATCTGTTGCAGGTTCGTCAACC	AGGCAGCAAAAGGCGTAAGACCGTTGGTAAGCCGCGTGTTCCAGTCTACAGTTGGGTAGTTCGTGGAGAGAGAAACAAGAAATACTCAAAGACCTACTCAAGTTCGTATCGAGAACTTTTCTCTTCCCGATACTTCCTTCACTCTAGTTAGAACATGTTCACAACGTCGTTCTGCTTCAATAAGGTTTCAAGAGCCTTTAGCTCAAAATACTACTTCATCTGTTGCAGGTTCGTCAACCTACAACTCTGTTGTGTCTCTGCCA
tknovel_miR11	ATAGTCACGTATGGGCAGCTAGAA	GTCTTGTCGGTATAGTCACGTATGGGCAGCTAGAACTCCACTCATTTGTTTTCATGTAGTTGAGTGGTAGTTCCCATACCGTGTGATGCGACAATTTGGGTGGGTGCAATATGTTATATACCTTATAATACGGATATGCAATTGCACTCATACGACCTACGAGGCAGACAAGAG
tknovel_miR12	CAAACCATGACCTACTTCATCAAG	TGCTTGAACTCGAGGTAGCCAATAAAGAGTGTATGAGATTTTTTACTTCTCTAGATCTCACGCAATGGACTCAATCTCATGATGGTGGTCATCGTTACGAATGGTTAACCACGAATGTGGCTGAATGCATAAACGGTGTGTTGAAAGGAGCTAGGAGATTACCCATAGCTGCAATTGTTCAATCCACATTCTACCAAACCATGACCTACTTCATCAAGAGACGACTTCGAGTAGAAGCT
tknovel_miR13	TGGCGGCCAAATCAGCAATATGGACCAAT	TGAACAGAAAATTCCCGACGCGATGACGTGGCGGCCAAATCAGCAATATGGACCAATTAGAGGATGACATGTGGAGCTATGGAGAAGTGAAACTTGGTGGGATTTTTGTTTG
tknovel_miR14	TCAGCAATGTGGACCATTTAGAGAGTG	ATGATAACAAACCTGCTATTAATTACTAATAATTTTAGTATTTTGAAGTGTCCATAGTGTAGAGCTCGGAATAACGATTCCAACGTCTTTTGAATCACTCAAATCGGAATTAAAACGAAGAAGTTATGGCCAAATCAAATTTGAACGGAAAATTCTTGACGTGATGACGTGGCAGTCGAGTCAGCAATGTGGACCATTTAGAGAGTGACACGTGGAGCTATGAGGAAGTGACACTTGGTGGGAGTTTTGTTTGTTTTCAA
tknovel_miR15	TGAAAGCTATTGTAGAGAAATGGTGAGAA	ATTTCACCTCTAAGTTTCTTTGTGTCATTATCTACTTTTTACATATGTTTTCAAAAATCAAGCCAAGTTTTGAAAACTAACTAAAAAAAATAGTTTTCAAAAACTTGTTTTTGTTTTTGGAATTTGGCTAAGAATTCAAGTGTTTTCTTAAGAAAGATGGAAACCATTGTAGAGAAGATGAAAGCTATTGTAGAGAAATGGTGAGAA
tknovel_miR16	TATTTGCCAAATTATAGAAACAAA	CATTAAGGTTACGTTTGATAACCATTTGGGTTTTAGTTTTTGGTTTTTGAAAATTAAGCTTGTTTTCTCCTAATTTCTCTACAATTGTTTTCATCTCCATTAAGGAAGCATTCGAGTTATTTGCCAAATTATAGAAACAAAAAACAAGTTTTTGAAAACTACTTTTTTTAGTTTTCAAAACATGGCTTGGTTTTGAAAACATAGGTAAAAGGTAGATAACAAAACAAGTAAATCCATGGATGAGAGTAGTATTTATAGGCTTAATTTTCAAAAACCAAATGGTTATCAAATGGGGCCTTAGTT
tknovel_miR17	CAGATTTTGAGAAACTTCAAA	AAGAAATAGACATGTTTGATAAACCATCATGTTTCTTGTTTCTAAATTTTTTAGAAACGTTTCTAAAAAAATGGCAGATTTTGAGAAACTTCAAAAAGTAGTTTCTCAAATTCTGTTTCTGTTTTGTTTTTCCAGGTTTCATGCATGTATTCCTATTTCTC
tknovel_miR18	TTGTTCTCCACCAGATTTGCCTCCACGAC	TCCAGTGTCAAGAATCCAGTCAGACTTGTTCTCCACCAGATTTGCCTCCACGACCACAACATCAATGATCTCATCTTCCACAATGTTGGCTTGTGGAGCAGGTCTGACAGTTATAGGATTTTGATTTGGCCTTCCTTTCCCCTGGTTACACTGGT
tknovel_miR19	AGAAGGTGATTGGGACAGGCCGTA	CGCGATCTAAGAAGGTGATTGGGACAGGCCGTAGGCAAAATGGACTCTATGTTTTGGATCAACTCAAAGTATCAGATGTTGCAGCTTCTAGTGTGGATTTGTCGTCTTTTCGTTTGAGTCACTCGTCCTCTGTTTTTTACTTATGGCACTCTCGTTTAGGTCATGTTTCTGCATCTCGCT
tknovel_miR20	TTATTCAATGAGACCGCCACAATGTGACTA	GGACAAATTATTCAATGAGACCGCCACAATGTGACTACCTCATAATGACCGTTGGATGTGGATTCAATAATTTTCATGTTCCTTAATAACCATTGGATATAAATTCGAAATACTTCTCTCTCCACATCTAACGGTGAAAAACTACCAGCTACATTGTGGCGGCTTCACCGAATAATTTCTCGAGAGCAAGAGTACAAGAGTGAGATTGAAGAAAAGATCAAAAAGAAAGAAAAAAGAAATTAAGTCA
tknovel_miR21	AAAACCAAAAACTAAGGCCCCGTTTGGTAA	AGTAGAGAACAAAACAAAGAAACTCATAGGTGGAAGTAGTGTTTATAAACTTAAATTTTAAAAATCAAAAACCAAAAACTAAGGCCCCGTTTGGTAACCATTTGATTTTTAGTTTTTGGTTTTTGAAAATTAAGCTTGTTTTCTCACAATTTCTCTACA
tknovel_miR22	CCGCTTTACCATGATAGAGGA	TCCGCTTTACCATGATAGAGGATGTGATGTTAGCGGTTCCACAGGTTTGCACACGGGCATTGGCTTGGCGGTTATGCAAGGTGTGTGTGGTGGAAGTTATGTCGATGGCTGAAGAACTTCCGGGTGAGCCAAGTAGGTGGAAGTTGCACCATAAATTTCAGCAGGGTTTATCGGCATGTGACGAAGAAGAAAAGTCTTGGAAGGTGACATTTCAAGTGGTCTACTTTTATGGTGGAGTAGGT
tknovel_miR23	GAGGTTTACTTGAAGACAAGCCACATGT	CGCCATTTTCTTCAAGATCATGAGTATAGAAGAGCTTTGGTGAGATATGCTTTGTTCTATCTCCTTTGATATATCCTCCCTTGATTTGAGCTATACATGCTGTGTTGTCTTCGTATAACATCGTTGGAAGAGGTTTACTTGAAGACAAGCCACATGTCTCATGAATGTGTTGTGTCATCGATCTTAGCCATACACATTCTCGACTTGCTTCATGAATAGCGAGGATTTCAGCATGATTTGAAGAAGTGGCC
tknovel_miR24	GGGGTGTTTGGGTATGCCGAGGTGGTTGC	TACTATCCGAGAGAATAGTCTTTGCAACAGCCATTCAGTCTTGCCTTGTCATCCCTGGGATCGCCTTTAGTTTTGCATATAGCTCGTCCACGCTGGCCCTTTTAAAATATTGACTAGGTGGTTGGGTCGCTAGGGTGATTGTTGGAGTGGTCGTTGGGGTGGTTGGATTGATGGGGTGTTTGGGTATGCCGAGGTGGTTGCCGGTGGTGATTGCACGGTGGTCAGGTCGCCGGAATGGTTGTTGGGTGGTTTTCAGCAGTAGTTGTCGGGTCGCTGGAGTCGTCATCAGGGTGATCATGTCGCCGGAGTGGTCGCTGGGTGGTTGTGGCAGTGGTTGGGTTGTTGGAGTCGCCAGGGTGGTCATCAGGTGGTCGTCAACAGTAGTTTTGGGTGGTT
tknovel_miR25	GACTTGTTTTCGAAAACTGTTTCCGGATTC	ATGTTTTCAGATTCACTGAGTTCAGTGAATATGCGTTTGGCAGACTTGTTTTCGAAAACTGTTTCCGGATTCTGTGATCCAAATAGTGAAAATTCTGAAAACAA
tknovel_miR26	CCACGTGGCAGCTTCTGATTGGCTGA	AAATGCTCTCAAAGAAGAATAGAATTTTTCAGAATTTTTTTCCCATTTTTTTCAATTTTTTTCGAGCCTTAAATAGAGGAGAAGAGCCAAAACTAGCCGTTGGCTGCCACGTGGCAGCTTCTGATTGGCTGAAATAAAATAATTCAAAATTAATAATAAAATAATATTATAATATTATAATATTATTTTATTATTAATTTTGAATTATTTTATTTCAGCCAATCAGAAGCTGCCACGTGGCAGCCAACGGCTAGTTTTGGCTCTTCTCCTCTATTTAAGGCTCGAAAAAAATTGAAAAAAATGGGAAAAAAATTCTGAAAAATTCTATTCTTCTTTGAGAGCATT
tknovel_miR27	CTGGGGTTTGAAATGTTGAGACAGAGT	CCAGGAGTGATCGAATTTGATATACCACAGGACATAATACCATGCTTGTACATAGTCTCTGTAGGTATATGTCTGGGGTTTGAAATGTTGAGACAGAGTTCTGGGTGTGAAAATATTCTGATTCCAGTGGGTAGGAGTCAGAACTTTGAATATCTTCATCTTTGAGAAAGCGATCCTGGGCAGATCATCACGGTTTGGGATATGAGTTATCTCGACCGATCTTGT
tknovel_miR28	GTGGTCAAAAGGACCTTGGGGAACT	TATTGAATGACATTTTTTTAATTTACATAGCTCATTGGTCCTCACTTGATGTAGTGCAAAATGACAATTTGACAAAAAATATTGTCTATAAAGAAGTTTTGACTTTGTAAACCAATTTGTTTAAAATGTATTTTTGTATTATTTAGCATAGTTATTGTTACTACATTTGCTATGATATGTCAACCATCATGGGTTGGCCTAGTGGTCAAAAGGACCTTGGGGAACTAAGAGGGAATGAGTTCAATC
tknovel_miR29	ATAATAGTCTGTGAGTTATAATAGTCT	AAAGGGGCTGTTTGGGGCACTGAGTGGGTTATAATGACATGAGTTATAATAGTCTGTGAGTTATAATAGTCTGTGAAATAATATAATAATGTTTAAAATGCAAAGTTGTTTAGTCTGAGGTTATAATAGTATGTGTTTGGGGTGCAGAGTATTCCATGAGTTATTATAACACAGGTTATTATAACACAGGTTATTATAACCTTTGCTCCAAAACAACCCCTTA
tknovel_miR30	CTAAAATGTATCTTTTGAAACCTCAG	CAGGGACTAAAATGTATCTTTTGAAACCTCAGGGACCAAATAGACATCAACTTCAAACCTCAGGGACCAAAAGTGCATTTTGCCCTA
tknovel_miR31	AAAAGTACCCTTTGCCGACGCCATGT	CGCCGACGCTTTAAACGGCGTCGGGAAAAGTACCCTTTGCCGACGCCATGTTAGAGGCGTCGGCAGAGGGTGACCCTTTTCCGATGCCGTTTAAAATGGCGTCGGCA
tknovel_miR32	TCCAAAATCAAAGTCACCGCTACTATCGTT	GGCTACTCCAAAATCAAAGTCACCGCTACTATCGTTGCAACGTATTGAGAAGAGGAGATGAGGTGGCTTTTTCCCTTCACCTTCTCTCTTCCTTCCTTTCTTTTTTTTTTTCCTTCTTCTTCTTTCTCTTCATCTTCTCCGATGGTGGTTTGTAACGTAGATTTTTTTTATGCA
tknovel_miR33	GTTGCAGCCTACTTGCAACCCG	TAGATTCAAGTAGTTCAAGGTTGCTGTTCTATCGAAGTTAGTTGTTGTATCCTGCTAAGACGATCGTTGCAGCCTACTTGCAACCCGTGCAGAGCGAATAATTGTCTTCAGGACAACGCTTTGTAAGCGTGCCTCGACTACTTATTATCTT
tknovel_miR34	TCGGTTTCGGTCGGTCGGG	AGCTGAATGATAATATTTTTATATATTACATAATAACATATTTTTTCGGTCGGTCGGTTGATTTTGTCATAACTTAAACCGCCGACCGACCGACCGAAAATTTTAGAATCTCAAAAACCGACACCGACCGAATGTGTATGAAAACCGACCGACCGACTTCTGTTTGGTCGGTTTCGGTCGGTCGGGTCGGTTTTCGGTC
tknovel_miR35	GGAAATTAAGATAATTGGAATTGAAGCGT	ATTGATTACTCTTAAGTCTTAACATCGTATATCTAAATATATATAATATTTATATTCAATTAGACAACTATGAAGGAAATTTGAGAGAATTGAAATGAATTTAAGATAATTTGAGAGAATTGGAGGGAAATTAAGATAATTGGAATTGAAGCGTAGAAATGCTTTGAACCTATTATCTAGCGCTTCGAATGACCAAGTACGGGGGTTAAGAGAATTTGAGAGAATTGGA
tknovel_miR36	GCGAGGTGGCGTACGAGGTGTGG	TGGGGCCGTGGTGTTGCATTTTGTGTAGGAGGGCAGCGGAGGATATTGATCATGTGCTTTGGAGTTGCGAGGTGGCGTACGAGGTGTGGAGCCGTTTTTTGGAGGAGTTCGGCCTTGTTATTGCTAGACCGAGGGGTTGCCGGGAGATGGTTGAGGAGTTCATCCGTTTTCCTCCTTTTCGGGGGCGAGGGAAGTTTTTGTGGCAGGCAGGGGTGTGTGCTATCTTGTGGGGGCTTTGGGGGGAGAGAAACAACAGAATCTTTCGTGGGATTGAGAGATCGTCTAGTGATGTGTGGTCCCTGATTAGATTCTATGTTTCTCTTTGGGCTTCTGTGACCAAGCCCT
tknovel_miR37	CGAAATACTTCTCTCTCCACATCCAAG	CTCCTCGATTGGAATTGGGAGGGAGAGCTCTCTTCCCCCGGCCCTTAGACTGGACAAATTATTCAATGTGGCTGCCTCATAATGACCGTTGGATGTGGATTCAATAATTTTCATGTTCCTTAATAACCATTGGATATAAATTCGAAATACTTCTCTCTCCACATCCAAGGGTGAAAAACTACCAGCCACATTGTGGTGGCCTCACCGAATAATTTCTCAACGAATTAGGGGGACATCTAAATGAGGAA
tknovel_miR38	AGGTGACCCCTTGCTAAGGATGGT	CTGGAGGTGACCCAATTCCTTGCTAAGGATGGTTCACCTTCATGGCGGCCTCCCCACCAGAGAAGGATGTTCAATGCTGGAGGTGACCCCTTGCTAAGGATGGTTCACCTTCATGGCGGCTTCCCCATCAGAGAAGGATGTTCAATGCTGGAGGTGACCCCTTGCTAAGGATGGTTCACCTTCATGGCGGCCTCCCCACCAGAGAAGGATGTTCAATGCTGGAGGTGACCACTTCTTGCTAAGGTTGGATCACCTTCATGGCGGCCTTAATTTCAAGACTGGAGGTGACCCAATTCCTTGCTAAGGATGGTTCACCTTCAT
tknovel_miR39	ACCCCTTGCTAAGGATGGTTCACCTTCA	ACGGCGGCTTCAATTCAAAACTGGAGGTGACCACTCCTTGCTAAGGCTGGTTCACCTTCACGGCGGCTTCAATTTCAAAATTGGAGGTGACCACTCCTTGCTAAGGCTGGTTCACCTTCACGGCGGCTTCAATTTCAAAACTGGAGGTGACCCAATTCCTTGCTAAGGATGGTTCACCTTCATGGCGGCCTCCCCACCAGAGAAGGATGTTCAATGCTGGAGGTGACCCCTTGCTAAGGATGGTTCACCTTCATGGTAGCTTTCCCACTAGAGAAGGATGTTCAAGCTGAAGGTGACCCCTTGCTAAGGATGGCTCACCTTCATGGCTGCTTCAACTTCAACATCCTTCATGGCAGCTTCCCCACCGG
tknovel_miR40	GCCCGTCAGCGCTCCTGCTGCCT	TGTAATGCATCTTTCAGACAAGTCAGGATGAACTTGAATGTGCCCGTCAGCGCTCCTGCTGCCTTAGAAAACAGAAACTTCGGGAGAGCTTGGGCATACTCAAGAATACCTTGGCCAAACTTCGCATCTGCTGAAATTTGTGGCTCCACGGGCACTATAGCATAACCAAACCAATTAGAGAAAGTCGTATTATT
tknovel_miR41	ATGTCTTGTATGTCTTCCAATTTT	AAAAAATTGGAAGGCATACATAACATCGCATTTACAGCTCAATTTCAACTATATAGAAGATTAAGATCGTTGGTATTATTCATTTCAATTCATAAAATATTGTTGACATCATTCATAAAATCAATTTCCATATATTAGCTTCCACATTATTAATACATGAATAATGTGGTAAATGATGTCTTGTATGTCTTCCAATTTTTA
tknovel_miR42	TAGCCATTTGGACTGGGTCTGGTTGACTT	GGGCCTGGTTGACTTTTGGGCCTAGCCATTTGGACTGGGTCTGGTTGACTTTGGGCCTAGCCATTTGGACTGGGCCTAGTTGACTTTGGGCCA
tknovel_miR43	AGTATAGGATGACTTGGGAGCAATATTGTA	GGTCTATATGTTGGTTGTATGAGTCATATCATTTTCATGTAAGCAACTATGTTCAACATTTTCAGTATAGGATGACTTGGGAGCAATATTGTAATTTCCATCAGAATTATCAAGATTCTGGATTAGATGCTCCAAGGTCATCTTTTTGATATTAGACA
tknovel_miR44	CCTTGTTTGGATTGAAGGGAGC	AGTTGGGGTTATGGTAATAAATAATTAGGTTTAAAGGCAGAGCTCCTTGAAGTCCAATAGAGGTTTATGCCAGGTTGATTGAGCTGCTGAGCTATGGATCCCACAGCCCCTATCGCAATCTCATAAAATCAATATTATTGAAAGCTGATAGGCCTGTGGCTTGCATATCTCAGGAGCCTCATCACCTGTTTTGTTAGATCCTTGTTTGGATTGAAGGGAGCTCTACATCTTCTCTCTAATCGTTTTATTAGTTTTTCCATATTCTTAACA
tknovel_miR45	TAATGGGGGACAATGGAGAATGT	TTCTTCTTGTTTTCTATTGTCTCTATTTTGTGATAATCCATCAGCCTTGTAAGATTGGTAAATTGTTCGCTATATGGGATTGTTTATCTAAGGTTTCCCCACCCCTTTTCATAATCTCTGTTGTTTTTCGGACTACATTGCTACTTCCATTTATTTGATATTAACAATACAATGACAAATATAAAGGCAAGTGAGGGAAATAAACAATAAGAGGTGGGAGACATAATGGGGGACAATGGAGAATGTGGAGAC
tknovel_miR46	TCCTGAATTCTCGATCTCA	ACAGAATTCAGAATTCCTGAATTCTCGATCTCAAATTATATCAAGATTAGCTCAAACAACCTCTGACGAAGAATTCCAGAGAGTTCTCAATTCTGC
tknovel_miR47	ATTGGGCCTTGGTTACAGCTGGCCCATGCG	TATGGGGGGCACTTCCCCACCTACCAGCCAAGGTTTCAATGGGAGTGGCCAGCCCATGAGTGGGTGCTTGACCAACCATTGGGCCTTGGTTACAGCTGGCCCATGCGTGGGTGTCAGTTGGGCTTTGGTTGGTAGTGGGTTTGGGTCAGTTGGGCTTATGTATGGGCATGGGCTTGGCCCAATTATGTATGGGCATGGTTGGATCCTATC
tknovel_miR48	AACTTCTAGATAGTTAGTGTTGCCTTTT	ATACTCTAAGAAACTTCTAGATAGTTAGTGTTGCCTTTTATTTTAACACTCCCCCTCAACACTAACTATTCTAGCTCTTTCGATCATCCCGAGTTGTTGTCGGAACTCTGCATGCTTAGATGTAA
tknovel_miR49	TCCCGTTTGATAACCATTTGGTT	AAGGTCCCGTTTGATAACCATTTGGTTTTTAGTTTTTGGTTTTTGAAAATTAAGTCTATAAATACTACTCACATCCATGGATCTACTTGTTTTGTTATCTATCTTTTACCTATGTTTTCAAAAACAAGCCATGTTTTGAAAACTAAAAAAAGTAGTTTTCAAAAACTTGTTTTTGTTTTTAAAATTTGGCTAAGAATTCAAATACTTCCTTAAGGGGATGAAAACCATTGTAGAGAAATTGGGAGAAAACAAGCTTAATTTTCAAAAACCAAATGGTTATCAAACGGGGCCTA
tknovel_miR50	ATGATGAGGATAAAACAAGAAGGAGGTGGA	GTCAAAACCGAAAATTATTCAATTTTCTTCAAAATTCTTACAATTCTTGTGTTTCTTCTCTAATTAAAGCAAACCAAAAGCTTCATTAAGCTTTGTGAAGAAGACAACACATGAATGATGAGGATAAAACAAGAAGGAGGTGGAGAATTTTAGTGAATTTGAG
tknovel_miR51	TGTGGGGTCCACAATAGGAGTT	AATAGAGAGAGAAAGGAGAGGGGAGAAGAGAGAGAGGTATGAGTGAGGTGAGGTGAAGAAAAAATGAGATAAGAAAGTTGTGGGGCCCATAATGAGGAGTTGGGGAAGGAGTTAATAAGTTTGTGGGGCCACACAATGGGGAGTTAAAGGAGGAGTTAATAAGTTTGTGGGGTCCACAATAGGAGTTAAATTATCCTTGGGCCAAACAAGGAGTTGGGGGGAGTTATTTACTCCTCCCAACTCTACGCCCCCCAATTCAATCCAAACACCCCCTTATTCATCCATTGCCCTTTCACAGCTGATTCTGTG
tknovel_miR52	TTCTTACTCTGAAGTTGCTTGGGCAAG	CTGATATTCTTACTCTGAAGTTGCTTGGGCAAGCATCAAGATTAAATGAGACCGTATATTCAGAAATTCTGAATTACTCTTTGATTGGTCGAGTAGTTCTTGATTATTTGAGAACTACTCTTGCATAGCTTCTTGAGACAGGTGAGCAGTATCAA
tknovel_miR53	AAATGCTGGACTCACAGTAGCTGTCTTCTG	CTTCTTTAATCGCTGAGGAAATGGTGGTGGTGGTGGCACAAATGCTGGACTCACAGTAGCTGTCTTCTGTGTTACTGCTGGACGTTTTGCTCCAGCATTGTCTTCTACCTCAGCATTCTCAGTTTCTTCCAGAAT
tknovel_miR54	TGATAACCATTTGGTTTTTAGTTTTTGGT	CGTGGGAGTAGTCTTTATAAGTTTAATTTTCAAAAACTAAAAACTAAAAACTAAGGCCCCGTTTGATAACCATTTGGTTTTTAGTTTTTGGTTTTTGAAAATTAAGTCTATAAATACTACTTCCACC
tknovel_miR55	TTTGGGCTTAGTCTAAAATTGGCCCAAATT	TTTGGGCATGGCCTTTGGGCTATGACTTATTGACTTTGGGCCTAGACTTTGCTGGATTAGGGCCTCCTATTTGGGCTTAGTCTAAAATTGGCCCAAATTTCATATAACCCAAT
tknovel_miR56	CGGCAGTTCCCTGAAGCCTCCCTC	TAGCGTCTAGACGCTATCGGCAGTTCCCTGAAGCCTCCCTCGACGCTGCGGAGAGCCCCTGTGACGCTGGGAGCGTCTAGACGCTT
tknovel_miR57	TGCTTGTTTGTATTAAGTTTGA	AAAAAAATACCCCTGAACTTTGCCTCTTGTATAAAAAATACTTCTATTTTTTCAAAAGTTGCAATATTACCTTCGACCTTTCATAAACGTTTCAAAACTACCATTGGAGTAAAAATTTGTTAAAATGTTAGACGGAAAATTTACGTGACAATGACTTAAAACAACATGGCGATGACTAGGATGCTTGTTTGTATTAAGTTTGAAAGAATAACATTCTAACAGTTTTTCTACTCTAATGGTAGTTTTGGAACATTTATTAAATGTCAAGGGTAATATTATAATGTTTGAAAGAATAAGAAATTTTTGAAACAAGGGACAAAGTTAAGGGGTGTTTTTTA
tknovel_miR58	TCAACGAGAATTACGTGAGGACTTTTGGC	ACCTACTCAACGAGAATTACGTGAGGACTTTTGGCAAGAGCTTCATGATCTTGTTGGTTTGGG
tknovel_miR59	CCATAAATCGCTTCCGCTAATCTGATATAG	TGCAAAATTAATCTAATTAGAGTGCTTAGATCCATAAATCGCTTCCGCTAATCTGATATAGACTCCTTCAATTGGTATCAGAGCGATTTTGAGCACTCAATTCGATTTATTTTGTG
tknovel_miR60	CCCGTGTTGGTTTGTGGGGACAGT	GGTGACCTCCTGGAAATTTTCCTAGGAAGCATGTGAGTGAGGACAAAGCATGCTGAAAGGACCCGTGTTGGTTTGTGGGGACAGTCTTCACTCTCGCAAGCCTATGTTGGGTCACCTTACTTGACGCGGCCAGGTCGCAGAGGAATGCCGGGGCCATCAGGTGCCGAATCCGGATTCCAAATCCTGGTCCGAATCCTGGGTCTGGGGCGTTACA
tknovel_miR61	CGGTTTTCGGGGTCGGTTTTTGC	AAGGATCGGTCGGTTTCCTTTTAGAGGAAACCGAGAAGTCGGTTTTCGGGGTCGGTTTTTGCACAAAACCGACTCCGACCGACCGATGAACACCCCTACTTGATTCTA
tknovel_miR62	TTCGCGCATTGCCTATAGGCCGATT	AGGCAAAGGAGGAGGCTGAATCGTCTGTGGTTTTGGAGGAGATTCGGGAGCGACAAATTCACATGGAGAGCTCCTTTATAGCCTTGGCCTCACATATTCGCGAGAGGGACATTGCTTTGCATAGGGCCCTTTCGCGCATTGCCTATAGGCCGATTCCTCCATTGCCG
tknovel_miR63	AAAACAAAAAACTAAGGCTCCGTTTGATA	ATTCATACGTGGGAGTAGTGTTTATAAGTTTAATTTTCAAAAACTAAAAACAAAAAACTAAGGCTCCGTTTGATAACCATTTGGTTTTTGGTTTTTGTTTTTTGAAAATTAAGCCTACAAATACTACTTCCACCTATGGAG
tknovel_miR64	TAAACACTACTCCCACGTATGAATTTCTTT	GTTTCAAAACTTGACTTGGTTTTTGAAAGCATAGACAAAAAGTAGATAACAAAACAAGGAACTCCATAGGTGGAAGTAGTATTTGTAGGCTTAATTTTCAAAAAACAAAAACCAAAAACCAAATGGTTATCAAACGGAGCCTTAGTTTTTTGTTTTTAGTTTTTGAAAATTAAACTTATAAACACTACTCCCACGTATGAATTTCTTTATTTTATTTGTTATCTAATGTTTTCAAAATTCAAACTTAAGTTTTGGAAA
tknovel_miR65	TCCTAAGACCTTTCGAGGTGACA	GTGCTCTTTTTAAAGGCAAATCAATCTTGTAAGTGTTCCTTAGTGTCATATTACTCAATATCATGCAGGTAGACTCTCTAACTAGTTCCTAAGACCTTTCGAGGTGACAACAAGCATATGAGTTACATAACCTAGGTCTAGGCCTTGGAGACTCTGTATAGGTAGACTAAGTGTTTTTCTATTGCAAGGGAAGTCAAGAACTGCATTTGACTCTAATAAGAAGCAA
tknovel_miR66	GCCTTCCTCCGGGCTAAGA	GTATTTCGTTTACAGGTATGGTTTGGTTATCAGGAATTAAAAGGGTCATAGGTACCGTTAAGAAGTGAAACGATGCCTGTTGGCTTCACGCCTTCCTCCGGGCTAAGATAACAGGTAGTTCGGGAGGGGGTGTGTCATTAAGTGAATGATTTAA
tknovel_miR67	AAAATTTAAATCTTGCATGATCTT	TTAATTTGAGATGATATCCTGCTTGATTTCGATTTAAATTTTGGAATAGAACTTGGATTTGAGTTTGTAGTCAACTCATCCCAAAATTCAAACTTTAATATCCCAAAATTTAAATCTTGCATGATCTTTGAATTCAAATTAG
tknovel_miR68	TTTGTGTTCTAAGTGTGCT	AGCTCCTTCCATTTTGTCATTTTCGTTCTTAAACTTGTTTCTTTGTTGTTATTCGAATTGCTCCTTAAATACCCTTGTTTGTGTTCTAAGTGTGCTGTCTAATCACTTTGAATTGCGCTTAGCTCTTTGACTTTGCTAGACTCATACACCAATATGTTTTGGAGTGGAACTTGTGAGGATGTGTTTGTAAGGGAGTGATACATTAATTAGAGTGTTGAGTGTTAAACACGAGTGATCTTCATTAATGAGTGAAAAACACGTGAGGGAGTG
tknovel_miR69	GTTATAATAGTCTGTGTTTGGAGTGCAGA	CTGAAGTTATAATAGTCTGTGTTTGGAGTGCAGAGTACTCCACATGTTATTATAACTCAC
tknovel_miR70	CGAAACCGACAGGAGACCGATCCAGGAC	CTGTTATGGGTGAAATTAGACCAACAAAAATGGGCTGGATAAAGGACTGCAATGAGGGGCCAAATAAGGAAAGAAACCCAATACGAAGTCCAAACGGACCGAAACCGACAGGAGACCGATCCAGGACGAGAAGGGACGAAGAAACGGGCTTGGGCCGAAGCCCAAGCCCGTTTCTTCTCCCACTCATTCTAGGCCAGTCCACTGTTGGTTTCGGTCCTTTTTGACTTCGTATTGGGCCTCTTTCCTTGCTTGGCCCTTTGTTGCCATTTATCCAGCCCATTCTTGTTGGTCCAATTTCACCCATAACAT
tknovel_miR71	CTTGTGGGAGGAGGGATCTTAGGTTTTGG	CACCGATAGAGAAGCGCTAGAGGTGGTGGATCTTCTTTCTATGATTCGGGACATGGTTGTGACTTGTGGGAGGAGGGATCTTAGGTTTTGGTACCCTGATAGGTCGATGGGCTTCTCTTGTCGGTC
tknovel_miR72	TGATGTTACCAAAGATAGAGCTA	GTGGCTTTTGATTATTCTGCTATCAATAGATTTTTTGGGCTCCAAAACATTGATAGAGATGAGTTTAATACCTACATAACGGAAGAACTTGATTATGACCACATTATAAGAACGTTATGTAGTGTGATGGGTAAGGTGTGGCATAACTTTATTTGTGCTCGACTCCTCCCTGTAACACACGTTAGTGATGTTACCAAAGATAGAGCTATTATATTGTATGCCCTCGTCACATGGAAGTCTATTGATGTTGGCAAGATAATCAGCCAA
tknovel_miR73	AAAACAAAAAACTAAGGCCCCGTTTGATA	GGGAGTAGTGTTTATAAGTTTAATTTTCAAAAACTAAAAACAAAAAACTAAGGCCCCGTTTGATAACCATTTGGTTTTTAGTTTTTGATTTTTGAAAATTAAGCTTATAAACACTATTTCA
tknovel_miR74	GACAAAGCATGCTGAAAGGACCCGT	TTGGCTTGGAGCAATACTATGTTGGGTGACCTCATGGGAATTTTCCTAGGAAGCATGTGAGTGAGGACAAAGCATGCTGAAAGGACCCGTGTTGGTTTGTGGGGACAGTCTACACTCTCGCAAGCAGCTCAAGACAAGTAGGTAGCGTGGTCAGGCCGCAGGGGATGCAGGGGAATGCCGGGGCCGTTAGGTGCCGAATCCGGATTCCAAATCCTGGTCCGAATCCTGGGTCTGTGGCGTTACACTCATAGCCAT
tknovel_miR75	GACCATCTACACGCGGAATAGATG	TTGTTTTCAAAGTATTTATAAAAATATTGTTGTTTTAATTAGGTGGAGGATGGTCGTCTCTTGAAGAGACGACCATCTACACGCGGAATAGATGGTCGTCTCTTGAAGAGACGATCATGTAAACGCGGCATAGATGGTCGTCTCTTGAAGAGACGACCATCGTTAGATTTTTTTAAAAAAAAAAACAC
tknovel_miR76	CTCTAAGTTTTAATATTTGTGTTTCTTTGA	AATCTAACGATGGTCGTCTCTTCAAGAGACGACCATCTATGCCGCGTTTACATGATCGTCTCTTCAAGAGACGACCATCTATTCCGCGTGTAGATGGTCGTCTCTTCAAGAGACGACCATCCTCCACCTAATTAAAACAACAATATTTTTATAAATACTTTGAAAACAACAATATTTTTATAATAACTTTTAAAAAATACAATATTAATAAAAAAAGTCCAACCATTTTCCCATGAAACATCTCTCTCTAAGTTTTAATATTTGTGTTTCTTTGACCAATGCCAGGTGGATAAGTAGATC
tknovel_miR77	AATAAAGTTAAGTGAGAGTATTCGTGGTA	TTCTCTAAATAAAGTTAAGTGAGAGTATTCGTGGTAATTAATTGAATTAAAAGTCAATCTCTGTGGATTCGATACTCGGTAGGAATACCGTTTTATATTACTTGATTCGTGCGCTTGCGAAATCGACCATCAAGTTTTTGGCGCCGCTGCCGGGGATTGGTATATTTTAATTCAATTAATATTGTGGAGAAATTGCTTTCTTTAATTTAGAGAT
tknovel_miR78	GGATCCCTCGAGCGAGCCCTCTGTTTTTCT	CGGGTAGTAGCCAAAGACGGGAGGGACCGAGGGCAGCGGGCGAGGGTGTCGACGATCGGATGTGGAGCCGCGCGAAGAAGGAAGGAGCAGAGCTCCTGTTCGACTCGCGGACGCCAGTTATCCGCGGCGACCCCCTATCCCCTTTCCCCCAGTTCCCGACCGCTCTAGGTTTCCCCGGGGATCCCTCGAGCGAGGCACTTTATTTTTCTTTGCATGGCTGCAGGGTCAGGGGAGCAAACATAGGAAACTCGAGGAGTTTCTTCTGAAAACTCCACCCTCGCCCGGAGACCAAGCGTCGATAAATAAAAAGCCGAGCTACGAGTTGTATCCACCGGGTAGTAGCCAAAGACGGGAGGGACCGAGGGCAGCGGGCGAGGGTGTCGACGATCGGATGTGGAG…
tknovel_miR79	TTCAAACTTATCATAGGGACTAATTTTAA	ATACTTTCAAATGTCTAAATTTAGTTGTACTTTCAATCAAGCCTAAAATTGGTCTCTACTATTAGTTTATTGTTAAGTCTCTATTAACTTTATCTCTATAAATTTTAGAAGTATGTTCACATTGTGTGTCTTTTCTTTTATTAAAATTATTATTAGTATTTAACCAATTTTGATAAAAATTAACTTCAAACTTATCATAGGGACTAATTTTAAGTTTTATTGAAAGTACAGAGGCTAAAATTAGACATGTGAAAGTAC
tknovel_miR80	TATGGAGTTCCAGAGACATCGCTTG	ATCCATATGGAGTTCCAGAGACATCGCTTGGGCTTATATTGATGCTGTTGGAGCTTCGGGCGGAATTGCCATCCTTTGGAA
tknovel_miR81	GCTTCTTCATTGGCTGAGATGGAAGAAAGA	TGAGAGAATTTCAACAATGGTGTTTTTTCTTCTATTGGCAGCCACAATTCTATGGAAAAATGCAGTGTTTTCATCACCCTCAATCAACCATTTCGATTTACAACGCTGTCTCCACATAGCTTCTTCATTGGCTGAGATGGAAGAAAGATTCACTTTAATCTCAATTCTTCTCT
tknovel_miR82	TCGCCAACTCGCTTGTCCCTTT	TGCGTGGGTTCGGGATTGCCTTGAGGCTATTGTATCTCGCCAACTCGCTTGTCCCTTTTTTCGGAGGAGAAGAAGTTCTGAAGGGTTGTTATGGGCCCAACTGGTGGTGAACGCGAGGGGTAGGTGTTGTGTTGTGGCGGTGGAATCGCTGAAGGGGAGGAGATCCACGTT
tknovel_miR83	GCATACAATCGTTTTACGTTCTGAGGCCT	TTCTCCAATGGCCGATGATGTAGAAAAGTTGTCCGTACCATCTGAGAAGTATTTCGATGGAGCATACAATCGTTTTACGTTCTGAGGCCTTCGACATGTTCTTTTGCAATCGCTTTTTAGAAATTGATTTTGATTTTCGTTGCGAAAATGGCAATAAATTAGAGTCTCTGATGCGCTTCTAAAATTTCTGTAGCGTTTTCAGCGCTGTACGTTGCCGATAATAATGTTTGGGAGAT
tknovel_miR84	GTTTTCATCTCCTTATTCATCTCCTTAAA	ACTGTTTGATAACCATTTTATTTTTAGTTTTTTGTTTTTAAAAATTAAGCTTGTTTTCTCTCAATTTTTCTATAATGGTTTTCATCTCCTTATTCATCTCCTTAAAGAAGTATTTGAATTCTTAGCCAAATTCTAAAAACAAAAACAAGTTTTTGAATTTTTTTTTTTTTTTAGTTTCCAAAACATGGCTTGGTTTTTGAAAACATAGGCAAAAAGTAGATGACAAAACAAGTAAAACCATAGGTGAGAGTAGTATTTATAGGCTTAATTTTTACAAAACCAAAAACCAAAAACCAAATGGTTATCAAACGGG
tknovel_miR85	CTAAGATCGGCCCTAGCGCGTGACCGGAGA	TTATGTTTATAGATGTAAGGCTAAGATCGGCCCTAGCGCGTGACCGGAGATCATCTACTCGAGTCATGGGAGCCGACTGATCGCTATTCCGCTTCTTTTATGTTTATAGATGTAC
tknovel_miR86	TTTGGAAGGATTAATTTGGGAGACAA	TGAGATTTTATTAATGGACAAATCAAGTTTTGAAATTTTTTGGAAGGATTAATTTGGGAGACAACCCTCCATTTTCATTCCCTAAATCTCTCCACCAATCCATTAAGAGACAAAGTGGGAGACATTTCCCATTTTCATTCCTTAAATCCCTCCACCAACCCATTAAGGAATAAAGTGTGAGACAACCCTCCCATTTTCATTCCCTAAATTCCTCCACAAATTCATATTGTTTTGTCTCCACCATCCTCCACTCTATAAAAGCATACCATCACTCCCATTATCAAGGGGGAGATCCACCTCTAAAAAAATCACACACACATATTCTCTCTTCTCCCCAAAATCTCT
tknovel_miR87	TTGACCTAGGAGTGCGTGCAGTAT	AAGGGAGAGAGGGATTGATAGTGGATGTTGTTTTTCATGGAGGAAGAGGAGAAGGTTGGAGAAGATGACGGCTTGGCTTGACCTAGGAGTGCGTGCAGTATAAAAATAATAAAGAGGGATATTTGGGCTTGGCTTCTCCTTGGGCTTGGGCTTTGCTCAAAGTCACCTAATTAACAAAATTGCCCCCAAACCAATTAATTCACTTTTTCCCTTCTTTCTTCCCTATTCACCCTC
tknovel_miR88	TTGGAAAGACTTAGGCGATGGATCACTAA	TCTGAAATGTCAAGTACATCGTCATGGTTGAAAATGTCAAAGGATGACTACAGGGCCGTTGAACATGAGGTACAAGAAGTAAACAAACACGATGACTTGGTCGTGGTAAGTGCCCCTATTAATGAGCTACTGACCAAAAATACTTCAACCAGAGATCGTGAGGAGTCATATGTGACGGAGATATCACCATTCAAAGTTGTACGTTCGTATGTTCGCGTTGCACGTAAGAAACGTGCAAGTGTTCATATTTCTACTCCTTTTACGACCCTAAGTAAACAACCTAAGGCTTCCAACAATGTTCAACCACTAATGGATGATGCAAATGTGTACAATCCAATGCACATCATACCAACAAGCGAGTTGGAAAGACTTAGGCGATGGATCACTAATAAGAACACG…
tknovel_miR89	GGATTACTTTTGAACTGGAGAGTT	TCAACTCTTCCCTCAATTGACACTATCGGACTTTCTCAAAGTTGGCTGTTTTTTAACTCCAACTGAACAAAACTTAGAGTTAACAATAAAACTTCTGTTTTTGGATTACTTTTGAACTGGAGAGTTAATATGTCTGGGGAGTTAGGAAGTCTGGGGAGTTAGGAAGTCTGTGTTTGGAGTGCAGAGTTGTTTAGTCTGGAGTTAGGAAGTCTGTGTTTGGGGCAAGAAGTTGT
tknovel_miR90	TGGAGAGGAAGAGGTCTAGAGAGA	AACGTTTCACTTTGGAGTAAATATGGAGATATTTCTAGCGGATCTTTACCTCATCCATAAAATCTTCCTGACTATGACTCGAACACAGGACCAAGGCTTGTGGGAGCCTCTTGAAAGAAAATCCACAAGGGATTGGAGAGGAAGAGGTCTAGAGAGAATTCTCTAATTCTCTCAATTGAGGAGATGTG
tknovel_miR91	TGGCTTGATTTTTGAAAACATAGGTAAAA	AGGGTCCCGTTTGATAACCATTTGGTTTTTGGTTTTTTGTTTTTGAAAATTAAGATTGTTTTCTCCTAATTTCTCTACAATGGTTGTCATCTCCATTAAAAAAGCATTTGAGTTCTTAGCTAAATTCCAAAAACAAAAACAAGCTTTCAATAACTATTTTTTTTTAGTTTTCAAAACTTGGCTTGATTTTTGAAAACATAGGTAAAAAGTCGATAACAAAACAAGGAAACTCATATGTGGAAGTAGTATTTATAGGCTTAATTTTCAAAAACTAAAAACAAAAAAAGAAAAACTAAATGGTTATCAAACGGGACTTG
tknovel_miR92	TGATAACCATTTGGTTTTTGGTTTTTGGT	ACTTAATTTTCAAAAACAAAAAACCAAAAACTAAGGCCCTGTTTGATAACCATTTGGTTTTTGGTTTTTGGTTTTTGAAAATTAAGC
tknovel_miR93	GCTTGTCTCTCACTTGTCTCTCCCACCT	TTAAAAAAAAAGGAATTGAAAAGAGGTAGTATAGAATGGGAGAGAGAATGAGAGAGGGTTTGAAGTGGAGAAAGTTTGGGAGGAGGTGGGAGCTTGTCTCTCACTTGTCTCTCCCACCTTTTTTTTTAT
tknovel_miR94	ACCCATGTTTGGTTGGCAGTTTTG	AGCATAATTAAAGACAAAATATGTATTGTAGCAAACTTGGAGAGTATGAATAAAGTACTGTAGCAAACCTGAGGGGTAGAATAGTATGTACTGTAGCAAACCTGGGTTAACAAAACTGCCAACCAAACATGGGTTTGTTTAAACAAACCCATGTTTGGTTGGCAGTTTTGTTAACCCAGGTTTGCTACAGTACATACTATTCTACCCCTCAGGTTTGCTACAGTACTTTATTCATACTCTCCAAGTTTGCTACAATACATATTTTGTCTTTAATTATGCA
tknovel_miR95	TCCGTTTCGTTTTGAGAATATG	ATGGGAAGTTCACGTGGTCGAATGGGCGAGAGGGGGTAGTAAGTCGGAGACTTGATAGGTTTGTGTTGTCCAAGGGTTGGTTAGATGTGTTTCCTAACCCTCGACAGGCTCTGGGCCCACGTTTTACCTCGGATCATTGGCCTCTCTGTCTTGATTCAGGTAGGATATCCTGGGGCCCGACTCCGTTTCGTTTTGAGAATATGTGGTTGTCTCAT
tknovel_miR96	TGTTTGGGGCAAGAATTATA	AAGGGGCTGTTTGGGGCAAGAATTATAATAACCTGTGGAGTATTCTGCACCCCAAACACAGACTATTATAACTCCAGACTAAACAACTCTGCATTTTAAATAATGTTATATTATTTCAAAGACTATTATAACCCACAGACTATTATAATCCACTCAGTGTCCCAAACAGCCTCTA
tknovel_miR97	CAACAGTCAAAAACTTCCAACTACATTG	AAGAAATTATTCAATGAGGCCGCCACAATGTGGCTGCCTCATAATAACTGTTAGATGTGGGTTCAATAATTATCATGCCCTCTAATAACCATTGGATATAAATTCGAGATACTTCTCTATCTCCATCCAACAGTCAAAAACTTCCAACTACATTGTGGCTGCCTCAACAAATAATTTCTG
tknovel_miR98	TGGGGTCCACAATAGGAGTA	AATTGGGAATTGGAGAAGGAGTTAATAAATCTGTGGGGTCCACAATAGGAGTAAAATTATCCTTGGGCCAAACAAGAGTTGGGAGAGTTATTAACTCCTCCCAACTCCACTCCCCCAACTTCTCAATC
tknovel_miR99	ACGACAACAGACACGAAGTTGC	AGTGAGGACCATTGTACTGTGTAATTTCAAATCGACTGTTTCGTTTACGACAACAGACACGAAGTTGCCACGTACAATCATCGTCATA
tknovel_miR100	TGCCCGTTAAATGTGACATCT	TATCCTCCTCCACTTCTCTCAATAATAGGTAGTGAATTAGTTGCCCGTTAAATGTGACATCTAAATCAAGGAAGTAACCAAAGCGAGTACATCTAAACATTTCTTGTTGATCAGGAGTTAGCTTGGATTTAAGGTTCTCAATTGTCTTCCCAATGTGGGATCGACTGGTAACTTGAGATCGAAAGTGACCTGATGGTTTTATCAAATACTTTGGGGGGGGATT
tknovel_miR101	GTCAAATGAGGAGCAAACCGGTGTGT	TGGGAGAGAGATAAGAAAACGTGATAATGAAAACAGGTGTCAAATGAGGAGCAAACCGGTGTGTTGGAAATCAAACCCCCCCTATTTCACTATGCAAAACCATGGGGTTGTGTTTCAAAACCATTGGGTTTTGAACACAGTGAATCATACGAGGGTTTGGGTTTGGATTCCAAAACAACCCAACCCAACCCATTGCTCCAAACACCATTTAGGATTTACAGACCAACATTACAACAAAGAACGAAATTTCAAAGTCACCCCC
tknovel_miR102	TAGGGTCCACAATAGGAGTA	ATGGGGAGTTGGAGAAGGAGTTAATAAATCTGTAGGGTCCACAATAGGAGTAAAATTATCCTTGGGCCAAACAAGAAGTTGGGGGGAGTTATTAACTCCTCCCAACTTTACTCCCCCAACTCCTCAA
tknovel_miR103	GGGCCTAGCCATTTGGACTGGGCC	GGGCCTGGTTGACTTTTGGGCCTAGCCATTTGGACTGGGCCTGGTTGACTTTGGGCCTAGCCATTTGGACTGGGCCTAGTTGACTTTGGGCCA
tknovel_miR104	CACAGGGGCTCTCCGCAGCGTCGAGG	AAAATCGGAGACAAATGACCTAAAGTAGGAAAAAATCTATATATAGGAATTGACGGAGCGTCTAGACGCTCTGGACAGCGTCTAGACGCTCCCAGCGTCACAGGGGCTCTCCGCAGCGTCGAGGGAGGCTTCAGGGAACTGCCGATAGCGTCTAGACGCTCTGGACAGCGTCTAGACGCTACCCAGCGCGCATCACTGCTTATTTTTGCTCTAACTTTTCGCTCAGGTGTCCGAATGACCTCCGGTTTG
tknovel_miR105	ATCCATTGCTCCCTTTTGTCG	GGTTGCTTCAACTTCTTCAATCTATTCCTATCATCAACAACTTTGGTTGGATTTGGATAAACAAATTTATCCATTGCTCCCTTTTGTCGTGGTGGCTTCAGTTGTGATTTAGATTGGCTTCCACTAGCTCCTTCTTCACCGCCAATTGCTCGCTTTCTAGATATTCTACTTCCACAACTTGAAGTTGATCCAACA
tknovel_miR106	AAAAATGTCTTGGTTCGGTGAAGGAGT	ACAAGAATTACTAAGTGTTAGTGAATTCTTGACCAAAGTAGCGATAACTAGAATGCTATAGGAATAAGAGTTATTCTGGTATTAGCATTTAGTCAAAAATGTCTTGGTTCGGTGAAGGAGTAATTGACTGCCCCACGGTAGCAGTTGCTTTGACTCACTGAAGTATCGTTGCAAATTAATAATGAGATTATGGGTACATTATTACTTTTGCTAAATTCTTGA
tknovel_miR107	ATGAATTGAATGAAGGAGGTGAG	AATGAATTGAATGAAGGAGGTGAGTCATAGAGTGAAGGAGAAGCTCAACACTCTTATTGGACCAAAAATGAAAGTAAATGGAAGTGGATAGAACTTCCATTTATCACTCTCTAATTTTTAATTCATA
tknovel_miR108	ATCAGAAATTGGCCAAGGATTAGGAGAATT	AAGGCCTGAGGATAGTAGGGAAGATCCTAAGGGAGATCCACGAAGTGTTCGTGATCAGAAATTGGCCAAGGATTAGGAGAATTTTGAGCATCAAAGGTAGTGTTCTTATTCTCTGTTTTTCCGTTTTTGAGCATGCTATTTATTTGATCAAATTGATGTAATTAGAGTGCTTAAGATCCAAAATTGCTTCCCCTTTCTTAATATAAACTCTTTCAATTGGTATCAGAGCAATTTTGAGCACTCAATTTGATTCAATTTGAGCTTGGTGGGTGTATTTTTGAAATCTTTTTTTCTGGGAGTCTA
