# Supplementary material for: Identification and analysis of miRNAs differentially expressed in male and female Trichosanthes kirilowii maxim
Source: BMC Genomics. 2023 Feb 21;24:81. doi: 10.1186/s12864-023-09178-8 (PMC9945594; doi:10.1186/s12864-023-09178-8)
Supplement: Supplementary file 4 — Additional file 4. F-vs-M DESs and predicted targets. [file 12864_2023_9178_MOESM4_ESM.xlsx]

## Sheet: F-vs-M
Additional file 4. F-vs-M DESs and predicted targets.
miRNA id	gene_id	anotation
tkmiR156_2	CL1664.Contig4_All	65-kDa microtubule-associated protein 8 isoform X1 [Momordica charantia]
tkmiR156_2	CL1664.Contig4_All	65-kDa microtubule-associated protein 8 isoform X1 [Momordica charantia]
tkmiR156_2	CL1664.Contig32_All	65-kDa microtubule-associated protein 8 isoform X1 [Momordica charantia]
tkmiR156_2	CL1664.Contig32_All	65-kDa microtubule-associated protein 8 isoform X1 [Momordica charantia]
tkmiR156_2	CL1664.Contig20_All	65-kDa microtubule-associated protein 8 isoform X2 [Momordica charantia]
tkmiR156_2	CL1664.Contig19_All	65-kDa microtubule-associated protein 8 isoform X2 [Momordica charantia]
tkmiR156_2	CL1664.Contig20_All	65-kDa microtubule-associated protein 8 isoform X2 [Momordica charantia]
tkmiR156_2	CL1664.Contig19_All	65-kDa microtubule-associated protein 8 isoform X2 [Momordica charantia]
tkmiR156_2	CL1664.Contig6_All	65-kDa microtubule-associated protein 8-like isoform X1 [Cucurbita moschata]
tkmiR156_2	CL1664.Contig6_All	65-kDa microtubule-associated protein 8-like isoform X1 [Cucurbita moschata]
tkmiR156_2	CL1664.Contig3_All	65-kDa microtubule-associated protein 8-like isoform X1 [Cucurbita moschata]
tkmiR156_2	CL1664.Contig3_All	65-kDa microtubule-associated protein 8-like isoform X1 [Cucurbita moschata]
tkmiR156_2	CL1664.Contig2_All	65-kDa microtubule-associated protein 8-like isoform X1 [Cucurbita pepo subsp. pepo]
tkmiR156_2	CL1664.Contig30_All	65-kDa microtubule-associated protein 8-like isoform X1 [Cucurbita pepo subsp. pepo]
tkmiR156_2	CL1664.Contig17_All	65-kDa microtubule-associated protein 8-like isoform X1 [Cucurbita pepo subsp. pepo]
tkmiR156_2	CL1664.Contig2_All	65-kDa microtubule-associated protein 8-like isoform X1 [Cucurbita pepo subsp. pepo]
tkmiR156_2	CL1664.Contig8_All	65-kDa microtubule-associated protein 8-like isoform X1 [Cucurbita pepo subsp. pepo]
tkmiR156_2	CL1664.Contig33_All	65-kDa microtubule-associated protein 8-like isoform X1 [Cucurbita pepo subsp. pepo]
tkmiR156_2	CL1664.Contig31_All	65-kDa microtubule-associated protein 8-like isoform X1 [Cucurbita pepo subsp. pepo]
tkmiR156_2	CL1664.Contig22_All	65-kDa microtubule-associated protein 8-like isoform X1 [Cucurbita pepo subsp. pepo]
tkmiR156_2	CL1664.Contig31_All	65-kDa microtubule-associated protein 8-like isoform X1 [Cucurbita pepo subsp. pepo]
tkmiR156_2	CL1664.Contig22_All	65-kDa microtubule-associated protein 8-like isoform X1 [Cucurbita pepo subsp. pepo]
tkmiR156_2	CL1664.Contig23_All	65-kDa microtubule-associated protein 8-like isoform X1 [Cucurbita pepo subsp. pepo]
tkmiR156_2	CL1664.Contig30_All	65-kDa microtubule-associated protein 8-like isoform X1 [Cucurbita pepo subsp. pepo]
tkmiR156_2	CL1664.Contig15_All	65-kDa microtubule-associated protein 8-like isoform X1 [Cucurbita pepo subsp. pepo]
tkmiR156_2	CL1664.Contig23_All	65-kDa microtubule-associated protein 8-like isoform X1 [Cucurbita pepo subsp. pepo]
tkmiR156_2	CL1664.Contig8_All	65-kDa microtubule-associated protein 8-like isoform X1 [Cucurbita pepo subsp. pepo]
tkmiR156_2	CL1664.Contig17_All	65-kDa microtubule-associated protein 8-like isoform X1 [Cucurbita pepo subsp. pepo]
tkmiR156_2	CL1664.Contig33_All	65-kDa microtubule-associated protein 8-like isoform X1 [Cucurbita pepo subsp. pepo]
tkmiR156_2	CL1664.Contig15_All	65-kDa microtubule-associated protein 8-like isoform X1 [Cucurbita pepo subsp. pepo]
tkmiR156_2	CL1664.Contig16_All	65-kDa microtubule-associated protein 8-like isoform X2 [Cucurbita pepo subsp. pepo]
tkmiR156_2	CL1664.Contig16_All	65-kDa microtubule-associated protein 8-like isoform X2 [Cucurbita pepo subsp. pepo]
tkmiR156_2	CL1664.Contig14_All	65-kDa microtubule-associated protein 8-like isoform X3 [Cucurbita pepo subsp. pepo]
tkmiR156_2	CL1664.Contig14_All	65-kDa microtubule-associated protein 8-like isoform X3 [Cucurbita pepo subsp. pepo]
tkmiR156_2	CL14951.Contig9_All	AAA-ATPase At5g57480-like [Cucumis melo]
tkmiR156_2	CL12629.Contig1_All	ADP,ATP carrier protein 1, mitochondrial [Cucumis sativus] >KGN43648.1 hypothetical protein Csa_7G050790 [Cucumis sativus]
tkmiR156_2	CL12629.Contig2_All	ADP,ATP carrier protein 3, mitochondrial [Cucurbita moschata] >XP_022952617.1 ADP,ATP carrier protein 3, mitochondrial [Cucurbita moschata]
tkmiR156_2	CL14951.Contig16_All	anthranilate synthase alpha subunit 1, chloroplastic-like isoform X2 [Cucurbita pepo subsp. pepo]
tkmiR156_2	CL7279.Contig2_All	AP2/ERF and B3 domain-containing transcription factor At1g50680-like [Cucumis sativus] >XP_011655965.1 AP2/ERF and B3 domain-containing transcription factor At1g50680-like [Cucumis sativus] >XP_011655970.1 AP2/ERF and B3 domain-containing transcription factor At1g50680-like [Cucumis sativus] >KGN65245.1 DNA-binding protein RAV1 [Cucumis sativus]
tkmiR156_2	Unigene35530_All	beta-glucuronosyltransferase GlcAT14B [Cucumis melo]
tkmiR156_2	CL13948.Contig2_All	bifunctional epoxide hydrolase 2-like [Cucumis sativus] >KGN52824.1 hypothetical protein Csa_4G001910 [Cucumis sativus]
tkmiR156_2	CL13407.Contig2_All	binding partner of ACD11 1 isoform X1 [Cucumis melo]
tkmiR156_2	Unigene10568_All	cationic amino acid transporter 8, vacuolar-like [Cucurbita moschata] >XP_023552965.1 cationic amino acid transporter 8, vacuolar-like [Cucurbita pepo subsp. pepo]
tkmiR156_2	Unigene10568_All	cationic amino acid transporter 8, vacuolar-like [Cucurbita moschata] >XP_023552965.1 cationic amino acid transporter 8, vacuolar-like [Cucurbita pepo subsp. pepo]
tkmiR156_2	Unigene28456_All	CDT1-like protein b [Cucurbita maxima]
tkmiR156_2	Unigene28457_All	CDT1-like protein b [Cucurbita moschata]
tkmiR156_2	Unigene28455_All	CDT1-like protein b [Cucurbita pepo subsp. pepo]
tkmiR156_2	CL5698.Contig1_All	CDT1-like protein b [Momordica charantia]
tkmiR156_2	Unigene51956_All	CDT1-like protein b [Momordica charantia]
tkmiR156_2	CL5698.Contig4_All	CDT1-like protein b [Momordica charantia]
tkmiR156_2	CL12639.Contig2_All	crocetin glucosyltransferase, chloroplastic-like [Momordica charantia]
tkmiR156_2	CL5817.Contig2_All	cysteine and histidine-rich domain-containing protein RAR1 isoform X1 [Cucurbita pepo subsp. pepo]
tkmiR156_2	CL15384.Contig9_All	dirigent protein 18 [Momordica charantia]
tkmiR156_2	CL1664.Contig26_All	dr1-associated corepressor [Cucumis melo]
tkmiR156_2	CL1664.Contig36_All	dr1-associated corepressor [Cucumis melo]
tkmiR156_2	CL1664.Contig38_All	dr1-associated corepressor [Cucumis melo]
tkmiR156_2	CL1664.Contig27_All	dr1-associated corepressor [Cucumis melo]
tkmiR156_2	CL1664.Contig29_All	dr1-associated corepressor [Cucumis melo]
tkmiR156_2	CL1664.Contig34_All	dr1-associated corepressor [Cucumis melo]
tkmiR156_2	CL1664.Contig28_All	dr1-associated corepressor [Cucumis melo]
tkmiR156_2	CL1664.Contig9_All	dr1-associated corepressor [Cucumis melo]
tkmiR156_2	CL1664.Contig37_All	dr1-associated corepressor [Cucumis melo]
tkmiR156_2	CL1664.Contig35_All	dr1-associated corepressor [Cucumis melo]
tkmiR156_2	CL1664.Contig18_All	dr1-associated corepressor [Cucumis melo]
tkmiR156_2	CL1664.Contig7_All	dr1-associated corepressor [Cucumis melo]
tkmiR156_2	CL1664.Contig37_All	dr1-associated corepressor [Cucumis melo]
tkmiR156_2	CL1664.Contig25_All	dr1-associated corepressor [Cucumis melo]
tkmiR156_2	CL1664.Contig27_All	dr1-associated corepressor [Cucumis melo]
tkmiR156_2	CL1664.Contig18_All	dr1-associated corepressor [Cucumis melo]
tkmiR156_2	CL1664.Contig25_All	dr1-associated corepressor [Cucumis melo]
tkmiR156_2	CL1664.Contig36_All	dr1-associated corepressor [Cucumis melo]
tkmiR156_2	CL1664.Contig34_All	dr1-associated corepressor [Cucumis melo]
tkmiR156_2	CL1664.Contig1_All	dr1-associated corepressor [Cucumis melo]
tkmiR156_2	CL1664.Contig7_All	dr1-associated corepressor [Cucumis melo]
tkmiR156_2	CL1664.Contig1_All	dr1-associated corepressor [Cucumis melo]
tkmiR156_2	CL1664.Contig26_All	dr1-associated corepressor [Cucumis melo]
tkmiR156_2	CL1664.Contig35_All	dr1-associated corepressor [Cucumis melo]
tkmiR156_2	CL1664.Contig29_All	dr1-associated corepressor [Cucumis melo]
tkmiR156_2	CL1664.Contig38_All	dr1-associated corepressor [Cucumis melo]
tkmiR156_2	CL1664.Contig9_All	dr1-associated corepressor [Cucumis melo]
tkmiR156_2	CL1664.Contig28_All	dr1-associated corepressor [Cucumis melo]
tkmiR156_2	CL10394.Contig1_All	eukaryotic translation initiation factor 1A-like [Cucurbita moschata] >XP_022988995.1 eukaryotic translation initiation factor 1A-like [Cucurbita maxima] >XP_023529812.1 eukaryotic translation initiation factor 1A-like [Cucurbita pepo subsp. pepo]
tkmiR156_2	CL10394.Contig2_All	eukaryotic translation initiation factor 1A-like [Cucurbita moschata] >XP_022988995.1 eukaryotic translation initiation factor 1A-like [Cucurbita maxima] >XP_023529812.1 eukaryotic translation initiation factor 1A-like [Cucurbita pepo subsp. pepo]
tkmiR156_2	Unigene50994_All	F-box protein SNE-like [Cucurbita moschata] >XP_022971122.1 F-box protein SNE-like [Cucurbita maxima] >XP_023534232.1 F-box protein SNE-like [Cucurbita pepo subsp. pepo]
tkmiR156_2	CL1706.Contig21_All	F-box/LRR-repeat protein 20 [Cucumis melo] >XP_008461147.1 F-box/LRR-repeat protein 20 [Cucumis melo] >XP_008461148.1 F-box/LRR-repeat protein 20 [Cucumis melo]
tkmiR156_2	CL1706.Contig13_All	F-box/LRR-repeat protein 20 [Cucumis melo] >XP_008461147.1 F-box/LRR-repeat protein 20 [Cucumis melo] >XP_008461148.1 F-box/LRR-repeat protein 20 [Cucumis melo]
tkmiR156_2	CL1706.Contig13_All	F-box/LRR-repeat protein 20 [Cucumis melo] >XP_008461147.1 F-box/LRR-repeat protein 20 [Cucumis melo] >XP_008461148.1 F-box/LRR-repeat protein 20 [Cucumis melo]
tkmiR156_2	CL1706.Contig21_All	F-box/LRR-repeat protein 20 [Cucumis melo] >XP_008461147.1 F-box/LRR-repeat protein 20 [Cucumis melo] >XP_008461148.1 F-box/LRR-repeat protein 20 [Cucumis melo]
tkmiR156_2	Unigene52642_All	F-box/LRR-repeat protein At1g67190-like [Momordica charantia] >XP_022144793.1 F-box/LRR-repeat protein At1g67190-like [Momordica charantia] >XP_022144794.1 F-box/LRR-repeat protein At1g67190-like [Momordica charantia]
tkmiR156_2	Unigene52643_All	F-box/LRR-repeat protein At1g67190-like [Momordica charantia] >XP_022144793.1 F-box/LRR-repeat protein At1g67190-like [Momordica charantia] >XP_022144794.1 F-box/LRR-repeat protein At1g67190-like [Momordica charantia]
tkmiR156_2	Unigene9269_All	gamma-secretase subunit APH1-like [Cucumis melo]
tkmiR156_2	Unigene38436_All	GATA transcription factor 25-like [Cucurbita pepo subsp. pepo]
tkmiR156_2	Unigene15751_All	GATA transcription factor 25-like isoform X1 [Momordica charantia]
tkmiR156_2	Unigene44463_All	GATA transcription factor 25-like isoform X1 [Momordica charantia]
tkmiR156_2	Unigene38435_All	GATA transcription factor 25-like isoform X1 [Momordica charantia]
tkmiR156_2	Unigene40412_All	GATA transcription factor 25-like isoform X2 [Cucurbita pepo subsp. pepo]
tkmiR156_2	Unigene44085_All	GDSL esterase/lipase At3g48460 [Cucurbita moschata]
tkmiR156_2	Unigene44086_All	GDSL esterase/lipase At3g48460 [Cucurbita moschata]
tkmiR156_2	CL3836.Contig1_All	glutamate receptor 2.8-like [Cucurbita pepo subsp. pepo]
tkmiR156_2	CL3836.Contig4_All	glutamate receptor 2.8-like [Cucurbita pepo subsp. pepo]
tkmiR156_2	Unigene18617_All	heat shock protein 90-5, chloroplastic [Momordica charantia]
tkmiR156_2	Unigene18617_All	heat shock protein 90-5, chloroplastic [Momordica charantia]
tkmiR156_2	Unigene34803_All	histidine protein methyltransferase 1 homolog [Cucurbita pepo subsp. pepo] >XP_023528867.1 histidine protein methyltransferase 1 homolog [Cucurbita pepo subsp. pepo]
tkmiR156_2	Unigene34803_All	histidine protein methyltransferase 1 homolog [Cucurbita pepo subsp. pepo] >XP_023528867.1 histidine protein methyltransferase 1 homolog [Cucurbita pepo subsp. pepo]
tkmiR156_2	Unigene10660_All	histone-lysine N-methyltransferase ATXR2 isoform X1 [Cucumis sativus] >KGN63272.1 hypothetical protein Csa_2G422030 [Cucumis sativus]
tkmiR156_2	Unigene17534_All	histone-lysine N-methyltransferase ATXR2 isoform X1 [Cucumis sativus] >KGN63272.1 hypothetical protein Csa_2G422030 [Cucumis sativus]
tkmiR156_2	Unigene10542_All	histone-lysine N-methyltransferase ATXR2 isoform X1 [Cucumis sativus] >KGN63272.1 hypothetical protein Csa_2G422030 [Cucumis sativus]
tkmiR156_2	Unigene6415_All	histone-lysine N-methyltransferase ATXR2 isoform X1 [Cucumis sativus] >KGN63272.1 hypothetical protein Csa_2G422030 [Cucumis sativus]
tkmiR156_2	Unigene18459_All	histone-lysine N-methyltransferase ATXR2 isoform X1 [Cucumis sativus] >KGN63272.1 hypothetical protein Csa_2G422030 [Cucumis sativus]
tkmiR156_2	Unigene13488_All	histone-lysine N-methyltransferase ATXR2 isoform X1 [Cucumis sativus] >KGN63272.1 hypothetical protein Csa_2G422030 [Cucumis sativus]
tkmiR156_2	Unigene3960_All	histone-lysine N-methyltransferase ATXR2 isoform X1 [Cucumis sativus] >KGN63272.1 hypothetical protein Csa_2G422030 [Cucumis sativus]
tkmiR156_2	Unigene41392_All	hypothetical protein Csa_1G269860 [Cucumis sativus]
tkmiR156_2	CL4698.Contig7_All	hypothetical protein Csa_7G452250 [Cucumis sativus]
tkmiR156_2	Unigene18976_All	hypothetical protein DCAR_005022 [Daucus carota subsp. sativus]
tkmiR156_2	CL3348.Contig1_All	hypothetical protein HannXRQ_Chr02g0053791 [Helianthus annuus]
tkmiR156_2	CL1182.Contig5_All	hypothetical protein VITISV_008538 [Vitis vinifera]
tkmiR156_2	Unigene6252_All	hypothetical protein VITISV_038305 [Vitis vinifera]
tkmiR156_2	CL3462.Contig2_All	KH domain-containing protein HEN4-like [Cucurbita pepo subsp. pepo]
tkmiR156_2	CL3462.Contig1_All	KH domain-containing protein HEN4-like [Cucurbita pepo subsp. pepo]
tkmiR156_2	CL12032.Contig3_All	LEAF RUST 10 DISEASE-RESISTANCE LOCUS RECEPTOR-LIKE PROTEIN KINASE-like 1.1 isoform X2 [Cucurbita maxima]
tkmiR156_2	CL12610.Contig1_All	LOB domain-containing protein 6 [Cucumis sativus] >XP_011648980.1 LOB domain-containing protein 6 [Cucumis sativus] >KGN61226.1 hypothetical protein Csa_2G070920 [Cucumis sativus]
tkmiR156_2	CL12610.Contig1_All	LOB domain-containing protein 6 [Cucumis sativus] >XP_011648980.1 LOB domain-containing protein 6 [Cucumis sativus] >KGN61226.1 hypothetical protein Csa_2G070920 [Cucumis sativus]
tkmiR156_2	CL12610.Contig2_All	LOB domain-containing protein 6 [Cucumis sativus] >XP_011648980.1 LOB domain-containing protein 6 [Cucumis sativus] >KGN61226.1 hypothetical protein Csa_2G070920 [Cucumis sativus]
tkmiR156_2	CL12610.Contig2_All	LOB domain-containing protein 6 [Cucumis sativus] >XP_011648980.1 LOB domain-containing protein 6 [Cucumis sativus] >KGN61226.1 hypothetical protein Csa_2G070920 [Cucumis sativus]
tkmiR156_2	CL12796.Contig1_All	L-type lectin-domain containing receptor kinase IX.1-like [Cucumis sativus] >KGN43788.1 hypothetical protein Csa_7G067430 [Cucumis sativus]
tkmiR156_2	CL4727.Contig1_All	LYR motif-containing protein At3g19508 [Cucumis melo]
tkmiR156_2	CL4727.Contig2_All	LYR motif-containing protein At3g19508 [Cucumis melo]
tkmiR156_2	CL52.Contig7_All	mediator of RNA polymerase II transcription subunit 21 [Cucurbita moschata] >XP_022958636.1 mediator of RNA polymerase II transcription subunit 21 [Cucurbita moschata] >XP_022996209.1 mediator of RNA polymerase II transcription subunit 21 [Cucurbita maxima] >XP_022996211.1 mediator of RNA polymerase II transcription subunit 21 [Cucurbita maxima]
tkmiR156_2	Unigene4854_All	mediator-associated protein 2 [Cucumis sativus] >KGN55103.1 hypothetical protein Csa_4G629490 [Cucumis sativus]
tkmiR156_2	Unigene14081_All	NA
tkmiR156_2	CL15428.Contig1_All	NA
tkmiR156_2	Unigene61918_All	NA
tkmiR156_2	CL12127.Contig3_All	NA
tkmiR156_2	Unigene3260_All	NA
tkmiR156_2	CL9341.Contig4_All	NA
tkmiR156_2	CL10804.Contig2_All	NA
tkmiR156_2	CL346.Contig1_All	NA
tkmiR156_2	Unigene36841_All	NA
tkmiR156_2	CL13575.Contig1_All	NA
tkmiR156_2	Unigene13958_All	NA
tkmiR156_2	Unigene13785_All	NA
tkmiR156_2	Unigene9878_All	NA
tkmiR156_2	Unigene35662_All	NA
tkmiR156_2	Unigene32195_All	NA
tkmiR156_2	CL2683.Contig4_All	NA
tkmiR156_2	CL15384.Contig14_All	NA
tkmiR156_2	Unigene32195_All	NA
tkmiR156_2	CL11486.Contig2_All	NAD-dependent malic enzyme 1, mitochondrial isoform X2 [Cucumis sativus]
tkmiR156_2	CL9764.Contig2_All	nijmegen breakage syndrome 1 protein [Cucurbita moschata]
tkmiR156_2	CL9764.Contig1_All	nijmegen breakage syndrome 1 protein [Cucurbita moschata]
tkmiR156_2	CL9764.Contig4_All	nijmegen breakage syndrome 1 protein [Cucurbita pepo subsp. pepo]
tkmiR156_2	CL9764.Contig3_All	nijmegen breakage syndrome 1 protein [Cucurbita pepo subsp. pepo]
tkmiR156_2	CL8606.Contig2_All	pentatricopeptide repeat-containing protein At1g77170, mitochondrial isoform X1 [Cucurbita pepo subsp. pepo]
tkmiR156_2	CL2683.Contig5_All	Polyubiquitin [Capsicum baccatum]
tkmiR156_2	CL8024.Contig3_All	probable E3 ubiquitin-protein ligase RHY1A [Cucurbita pepo subsp. pepo]
tkmiR156_2	CL8024.Contig1_All	probable E3 ubiquitin-protein ligase RHY1A [Cucurbita pepo subsp. pepo]
tkmiR156_2	CL4775.Contig7_All	probable galactinol--sucrose galactosyltransferase 2 [Cucurbita moschata]
tkmiR156_2	CL4775.Contig5_All	probable galactinol--sucrose galactosyltransferase 2 [Cucurbita pepo subsp. pepo]
tkmiR156_2	CL4775.Contig2_All	probable galactinol--sucrose galactosyltransferase 2 [Cucurbita pepo subsp. pepo]
tkmiR156_2	CL1134.Contig9_All	probable linoleate 9S-lipoxygenase 5 [Cucurbita maxima]
tkmiR156_2	CL1134.Contig6_All	probable linoleate 9S-lipoxygenase 5 [Cucurbita moschata]
tkmiR156_2	CL1134.Contig1_All	probable linoleate 9S-lipoxygenase 5 [Cucurbita moschata]
tkmiR156_2	CL1043.Contig2_All	probable LRR receptor-like protein kinase At1g51890 [Cucumis melo]
tkmiR156_2	CL4935.Contig2_All	probable protein phosphatase 2C 39 [Cucurbita maxima]
tkmiR156_2	CL4935.Contig3_All	probable protein phosphatase 2C 39 [Cucurbita maxima]
tkmiR156_2	Unigene11172_All	prolyl 4-hydroxylase 1 [Momordica charantia]
tkmiR156_2	Unigene34235_All	prolyl 4-hydroxylase 1 isoform X3 [Cucumis melo]
tkmiR156_2	CL1283.Contig6_All	prolyl 4-hydroxylase 1-like isoform X2 [Cucurbita moschata]
tkmiR156_2	Unigene8738_All	prolyl 4-hydroxylase 1-like isoform X2 [Cucurbita pepo subsp. pepo]
tkmiR156_2	CL2141.Contig13_All	protein arv1 homolog isoform X1 [Cucumis sativus]
tkmiR156_2	CL2141.Contig10_All	protein arv1 homolog isoform X2 [Cucumis sativus] >KGN56329.1 hypothetical protein Csa_3G116660 [Cucumis sativus]
tkmiR156_2	CL2141.Contig1_All	protein arv1 homolog isoform X2 [Cucumis sativus] >KGN56329.1 hypothetical protein Csa_3G116660 [Cucumis sativus]
tkmiR156_2	CL2141.Contig4_All	protein arv1 homolog isoform X2 [Cucumis sativus] >KGN56329.1 hypothetical protein Csa_3G116660 [Cucumis sativus]
tkmiR156_2	CL2141.Contig12_All	protein arv1 homolog isoform X5 [Cucumis melo]
tkmiR156_2	CL2141.Contig9_All	protein arv1 homolog isoform X5 [Cucurbita pepo subsp. pepo] >XP_023527860.1 protein arv1 homolog isoform X5 [Cucurbita pepo subsp. pepo]
tkmiR156_2	CL8198.Contig1_All	protein ASPARTIC PROTEASE IN GUARD CELL 1-like [Cucurbita maxima]
tkmiR156_2	Unigene1002_All	protein LIKE COV 2-like [Momordica charantia] >XP_022132929.1 protein LIKE COV 2-like [Momordica charantia]
tkmiR156_2	Unigene41776_All	protein LIKE COV 2-like [Momordica charantia] >XP_022132929.1 protein LIKE COV 2-like [Momordica charantia]
tkmiR156_2	CL13401.Contig1_All	protein QUIRKY [Cucumis melo]
tkmiR156_2	Unigene9054_All	protein ROS1-like [Cucurbita maxima]
tkmiR156_2	CL967.Contig13_All	protein ROS1-like [Cucurbita moschata]
tkmiR156_2	Unigene18601_All	protein ROS1-like [Cucurbita pepo subsp. pepo]
tkmiR156_2	Unigene16919_All	putative transposase [Cucumis melo]
tkmiR156_2	CL7405.Contig1_All	reticulon-like protein B9 [Cucurbita moschata]
tkmiR156_2	CL7405.Contig1_All	reticulon-like protein B9 [Cucurbita moschata]
tkmiR156_2	CL7405.Contig2_All	reticulon-like protein B9 [Cucurbita pepo subsp. pepo]
tkmiR156_2	CL7405.Contig2_All	reticulon-like protein B9 [Cucurbita pepo subsp. pepo]
tkmiR156_2	Unigene3537_All	Ribosomal protein [Trema orientale]
tkmiR156_2	Unigene41380_All	ribosomal protein L5 [Citrullus lanatus] >ACV96646.1 ribosomal protein L5 (mitochondrion) [Citrullus lanatus]
tkmiR156_2	CL4965.Contig2_All	RNA demethylase ALKBH5-like [Gossypium hirsutum]
tkmiR156_2	CL4965.Contig5_All	RNA demethylase ALKBH5-like [Momordica charantia]
tkmiR156_2	CL4965.Contig7_All	RNA demethylase ALKBH5-like [Momordica charantia]
tkmiR156_2	CL4965.Contig4_All	RNA demethylase ALKBH5-like [Momordica charantia]
tkmiR156_2	CL4965.Contig1_All	RNA demethylase ALKBH5-like [Momordica charantia]
tkmiR156_2	Unigene13809_All	Serine/threonine-protein kinase [Actinidia chinensis var. chinensis]
tkmiR156_2	CL4646.Contig2_All	sodium/hydrogen exchanger 2-like [Cucumis melo] >XP_008451436.1 sodium/hydrogen exchanger 2-like [Cucumis melo] >XP_008451437.1 sodium/hydrogen exchanger 2-like [Cucumis melo]
tkmiR156_2	CL9436.Contig1_All	squamosa promoter-binding protein 2-like [Momordica charantia]
tkmiR156_2	CL9436.Contig1_All	squamosa promoter-binding protein 2-like [Momordica charantia]
tkmiR156_2	CL3430.Contig3_All	squamosa promoter-binding-like protein 12 isoform X1 [Cucurbita pepo subsp. pepo] >XP_023546619.1 squamosa promoter-binding-like protein 12 isoform X1 [Cucurbita pepo subsp. pepo]
tkmiR156_2	CL3430.Contig3_All	squamosa promoter-binding-like protein 12 isoform X1 [Cucurbita pepo subsp. pepo] >XP_023546619.1 squamosa promoter-binding-like protein 12 isoform X1 [Cucurbita pepo subsp. pepo]
tkmiR156_2	Unigene5615_All	squamosa promoter-binding-like protein 12 isoform X2 [Cucumis sativus]
tkmiR156_2	CL3430.Contig1_All	squamosa promoter-binding-like protein 12 isoform X2 [Cucurbita pepo subsp. pepo]
tkmiR156_2	CL3430.Contig1_All	squamosa promoter-binding-like protein 12 isoform X2 [Cucurbita pepo subsp. pepo]
tkmiR156_2	CL104.Contig15_All	squamosa promoter-binding-like protein 13A [Cucumis sativus] >KGN63473.1 hypothetical protein Csa_1G001450 [Cucumis sativus]
tkmiR156_2	CL104.Contig16_All	squamosa promoter-binding-like protein 13A [Cucumis sativus] >KGN63473.1 hypothetical protein Csa_1G001450 [Cucumis sativus]
tkmiR156_2	CL104.Contig22_All	squamosa promoter-binding-like protein 13A [Cucumis sativus] >KGN63473.1 hypothetical protein Csa_1G001450 [Cucumis sativus]
tkmiR156_2	CL104.Contig7_All	squamosa promoter-binding-like protein 13A [Cucumis sativus] >KGN63473.1 hypothetical protein Csa_1G001450 [Cucumis sativus]
tkmiR156_2	CL104.Contig21_All	squamosa promoter-binding-like protein 13A [Cucumis sativus] >KGN63473.1 hypothetical protein Csa_1G001450 [Cucumis sativus]
tkmiR156_2	CL104.Contig9_All	squamosa promoter-binding-like protein 13A [Cucumis sativus] >KGN63473.1 hypothetical protein Csa_1G001450 [Cucumis sativus]
tkmiR156_2	CL104.Contig24_All	squamosa promoter-binding-like protein 13A [Cucumis sativus] >KGN63473.1 hypothetical protein Csa_1G001450 [Cucumis sativus]
tkmiR156_2	CL104.Contig1_All	squamosa promoter-binding-like protein 13A [Cucumis sativus] >KGN63473.1 hypothetical protein Csa_1G001450 [Cucumis sativus]
tkmiR156_2	CL104.Contig13_All	squamosa promoter-binding-like protein 13A [Cucumis sativus] >KGN63473.1 hypothetical protein Csa_1G001450 [Cucumis sativus]
tkmiR156_2	CL104.Contig14_All	squamosa promoter-binding-like protein 13A [Cucumis sativus] >KGN63473.1 hypothetical protein Csa_1G001450 [Cucumis sativus]
tkmiR156_2	CL104.Contig6_All	squamosa promoter-binding-like protein 13A [Cucumis sativus] >KGN63473.1 hypothetical protein Csa_1G001450 [Cucumis sativus]
tkmiR156_2	CL104.Contig11_All	squamosa promoter-binding-like protein 13A [Cucumis sativus] >KGN63473.1 hypothetical protein Csa_1G001450 [Cucumis sativus]
tkmiR156_2	CL104.Contig8_All	squamosa promoter-binding-like protein 13A [Cucumis sativus] >KGN63473.1 hypothetical protein Csa_1G001450 [Cucumis sativus]
tkmiR156_2	CL104.Contig20_All	squamosa promoter-binding-like protein 13A [Cucumis sativus] >KGN63473.1 hypothetical protein Csa_1G001450 [Cucumis sativus]
tkmiR156_2	CL104.Contig17_All	squamosa promoter-binding-like protein 13A [Cucumis sativus] >KGN63473.1 hypothetical protein Csa_1G001450 [Cucumis sativus]
tkmiR156_2	CL104.Contig18_All	squamosa promoter-binding-like protein 13A [Cucumis sativus] >KGN63473.1 hypothetical protein Csa_1G001450 [Cucumis sativus]
tkmiR156_2	CL7086.Contig3_All	squamosa promoter-binding-like protein 13A [Cucurbita maxima]
tkmiR156_2	CL4024.Contig1_All	squamosa promoter-binding-like protein 13A [Cucurbita moschata]
tkmiR156_2	CL4024.Contig3_All	squamosa promoter-binding-like protein 13A [Cucurbita moschata]
tkmiR156_2	CL4024.Contig3_All	squamosa promoter-binding-like protein 13A [Cucurbita moschata]
tkmiR156_2	CL4024.Contig1_All	squamosa promoter-binding-like protein 13A [Cucurbita moschata]
tkmiR156_2	CL4024.Contig5_All	squamosa promoter-binding-like protein 13A [Cucurbita pepo subsp. pepo]
tkmiR156_2	CL4024.Contig5_All	squamosa promoter-binding-like protein 13A [Cucurbita pepo subsp. pepo]
tkmiR156_2	CL104.Contig23_All	squamosa promoter-binding-like protein 13A [Momordica charantia] >XP_022134619.1 squamosa promoter-binding-like protein 13A [Momordica charantia] >XP_022134620.1 squamosa promoter-binding-like protein 13A [Momordica charantia] >XP_022134621.1 squamosa promoter-binding-like protein 13A [Momordica charantia] >XP_022134622.1 squamosa promoter-binding-like protein 13A [Momordica charantia]
tkmiR156_2	Unigene1574_All	squamosa promoter-binding-like protein 3 [Cucurbita maxima]
tkmiR156_2	Unigene12736_All	squamosa promoter-binding-like protein 3 [Cucurbita maxima]
tkmiR156_2	Unigene12736_All	squamosa promoter-binding-like protein 3 [Cucurbita maxima]
tkmiR156_2	Unigene1574_All	squamosa promoter-binding-like protein 3 [Cucurbita maxima]
tkmiR156_2	CL13424.Contig1_All	squamosa promoter-binding-like protein 6 [Cucumis sativus] >XP_011648639.1 squamosa promoter-binding-like protein 6 [Cucumis sativus] >XP_011648643.1 squamosa promoter-binding-like protein 6 [Cucumis sativus] >KGN63774.1 hypothetical protein Csa_1G015680 [Cucumis sativus]
tkmiR156_2	CL13424.Contig2_All	squamosa promoter-binding-like protein 6 [Cucumis sativus] >XP_011648639.1 squamosa promoter-binding-like protein 6 [Cucumis sativus] >XP_011648643.1 squamosa promoter-binding-like protein 6 [Cucumis sativus] >KGN63774.1 hypothetical protein Csa_1G015680 [Cucumis sativus]
tkmiR156_2	CL13028.Contig3_All	squamosa promoter-binding-like protein 7 [Cucurbita moschata]
tkmiR156_2	CL13028.Contig2_All	squamosa promoter-binding-like protein 7 [Cucurbita moschata]
tkmiR156_2	CL15081.Contig1_All	transcription factor HHO2-like [Momordica charantia]
tkmiR156_2	CL2242.Contig1_All	transcription factor MYB1R1-like [Cucurbita maxima]
tkmiR156_2	CL2242.Contig4_All	transcription factor MYB1R1-like [Cucurbita moschata]
tkmiR156_2	CL2242.Contig2_All	transcription factor MYB1R1-like [Momordica charantia]
tkmiR156_2	CL2242.Contig3_All	transcription factor MYB1R1-like [Momordica charantia]
tkmiR156_2	CL5283.Contig10_All	tRNA pseudouridine(38/39) synthase isoform X1 [Cucurbita maxima] >XP_022992676.1 tRNA pseudouridine(38/39) synthase isoform X1 [Cucurbita maxima]
tkmiR156_2	CL5283.Contig17_All	tRNA pseudouridine(38/39) synthase isoform X1 [Cucurbita maxima] >XP_022992676.1 tRNA pseudouridine(38/39) synthase isoform X1 [Cucurbita maxima]
tkmiR156_2	Unigene16843_All	tRNA pseudouridine(38/39) synthase isoform X1 [Cucurbita maxima] >XP_022992676.1 tRNA pseudouridine(38/39) synthase isoform X1 [Cucurbita maxima]
tkmiR156_2	CL5283.Contig18_All	tRNA pseudouridine(38/39) synthase isoform X1 [Cucurbita maxima] >XP_022992676.1 tRNA pseudouridine(38/39) synthase isoform X1 [Cucurbita maxima]
tkmiR156_2	CL3239.Contig3_All	two-component response regulator ARR12-like isoform X1 [Cucurbita moschata]
tkmiR156_2	CL3239.Contig4_All	two-component response regulator ARR12-like isoform X1 [Cucurbita moschata]
tkmiR156_2	CL3239.Contig5_All	two-component response regulator ARR12-like isoform X1 [Cucurbita moschata]
tkmiR156_2	CL3239.Contig6_All	two-component response regulator ARR12-like isoform X2 [Cucurbita moschata]
tkmiR156_2	CL11006.Contig8_All	ultraviolet-B receptor UVR8 [Cucurbita maxima] >XP_022966316.1 ultraviolet-B receptor UVR8 [Cucurbita maxima]
tkmiR156_2	CL11006.Contig5_All	ultraviolet-B receptor UVR8 [Cucurbita maxima] >XP_022966316.1 ultraviolet-B receptor UVR8 [Cucurbita maxima]
tkmiR156_2	CL11006.Contig1_All	ultraviolet-B receptor UVR8 [Cucurbita maxima] >XP_022966316.1 ultraviolet-B receptor UVR8 [Cucurbita maxima]
tkmiR156_2	CL11006.Contig3_All	ultraviolet-B receptor UVR8 isoform X1 [Cucumis sativus] >KGN54782.1 hypothetical protein Csa_4G496230 [Cucumis sativus]
tkmiR156_2	CL4773.Contig2_All	uncharacterized protein At3g28850 [Momordica charantia]
tkmiR156_2	CL4773.Contig3_All	uncharacterized protein At3g28850 [Momordica charantia]
tkmiR156_2	CL4773.Contig4_All	uncharacterized protein At3g28850 [Momordica charantia]
tkmiR156_2	Unigene37988_All	uncharacterized protein LOC103486407 [Cucumis melo]
tkmiR156_2	Unigene23708_All	uncharacterized protein LOC103495585 [Cucumis melo]
tkmiR156_2	CL10804.Contig1_All	uncharacterized protein LOC103496880 [Cucumis melo]
tkmiR156_2	CL14951.Contig10_All	uncharacterized protein LOC111010889 [Momordica charantia]
tkmiR156_2	CL12161.Contig1_All	uncharacterized protein LOC111014376 [Momordica charantia]
tkmiR156_2	Unigene53066_All	uncharacterized protein LOC111015071 [Momordica charantia]
tkmiR156_2	Unigene44120_All	uncharacterized protein LOC111015080 [Momordica charantia]
tkmiR156_2	CL14120.Contig2_All	uncharacterized protein LOC111019828 isoform X2 [Momordica charantia]
tkmiR156_2	Unigene21627_All	uncharacterized protein LOC111449740 [Cucurbita moschata] >XP_022945546.1 uncharacterized protein LOC111449740 [Cucurbita moschata] >XP_022945552.1 uncharacterized protein LOC111449740 [Cucurbita moschata]
tkmiR156_2	CL14275.Contig4_All	uncharacterized protein LOC111464298 [Cucurbita moschata] >XP_023513962.1 uncharacterized protein LOC111778399 [Cucurbita pepo subsp. pepo]
tkmiR156_2	CL14275.Contig4_All	uncharacterized protein LOC111464298 [Cucurbita moschata] >XP_023513962.1 uncharacterized protein LOC111778399 [Cucurbita pepo subsp. pepo]
tkmiR156_2	CL2141.Contig5_All	uncharacterized protein LOC111479047 isoform X2 [Cucurbita maxima] >XP_022979277.1 uncharacterized protein LOC111479047 isoform X2 [Cucurbita maxima]
tkmiR156_2	CL2141.Contig3_All	uncharacterized protein LOC111479047 isoform X2 [Cucurbita maxima] >XP_022979277.1 uncharacterized protein LOC111479047 isoform X2 [Cucurbita maxima]
tkmiR156_2	CL14275.Contig3_All	uncharacterized protein LOC111494630 [Cucurbita maxima]
tkmiR156_2	CL14275.Contig3_All	uncharacterized protein LOC111494630 [Cucurbita maxima]
tkmiR156_2	CL8834.Contig1_All	uncharacterized protein LOC111778815 [Cucurbita pepo subsp. pepo]
tkmiR156_2	CL637.Contig3_All	uncharacterized protein LOC111779684 isoform X2 [Cucurbita pepo subsp. pepo]
tkmiR156_2	CL3348.Contig2_All	uncharacterized protein LOC112038511 isoform X1 [Quercus suber] >XP_023927097.1 uncharacterized protein LOC112038511 isoform X2 [Quercus suber] >XP_023927098.1 uncharacterized protein LOC112038511 isoform X3 [Quercus suber] >XP_023927099.1 uncharacterized protein LOC112038511 isoform X1 [Quercus suber] >XP_023927100.1 uncharacterized protein LOC112038511 isoform X1 [Quercus suber]
tkmiR156_2	Unigene22279_All	WAT1-related protein At3g28050-like [Momordica charantia]
tkmiR156_2	CL10392.Contig1_All	WRKY transcription factor 22-like [Cucurbita pepo subsp. pepo]
tkmiR156_2	CL10392.Contig4_All	WRKY transcription factor 22-like [Cucurbita pepo subsp. pepo]
tkmiR156_2	CL10392.Contig2_All	WRKY transcription factor 22-like [Cucurbita pepo subsp. pepo]
tkmiR156_2	Unigene20076_All	zinc finger protein ZPR1-like [Cucurbita maxima]
tkmiR156a-5p	Unigene67166_All	ankyrin repeat domain-containing protein 50 [Momordica charantia]
tkmiR156a-5p	CL3088.Contig1_All	ankyrin-1 [Cucurbita pepo subsp. pepo]
tkmiR156a-5p	CL3088.Contig5_All	ankyrin-1 [Cucurbita pepo subsp. pepo]
tkmiR156a-5p	CL7279.Contig2_All	AP2/ERF and B3 domain-containing transcription factor At1g50680-like [Cucumis sativus] >XP_011655965.1 AP2/ERF and B3 domain-containing transcription factor At1g50680-like [Cucumis sativus] >XP_011655970.1 AP2/ERF and B3 domain-containing transcription factor At1g50680-like [Cucumis sativus] >KGN65245.1 DNA-binding protein RAV1 [Cucumis sativus]
tkmiR156a-5p	CL7279.Contig2_All	AP2/ERF and B3 domain-containing transcription factor At1g50680-like [Cucumis sativus] >XP_011655965.1 AP2/ERF and B3 domain-containing transcription factor At1g50680-like [Cucumis sativus] >XP_011655970.1 AP2/ERF and B3 domain-containing transcription factor At1g50680-like [Cucumis sativus] >KGN65245.1 DNA-binding protein RAV1 [Cucumis sativus]
tkmiR156a-5p	Unigene3459_All	BEACH domain-containing protein B [Cucurbita pepo subsp. pepo]
tkmiR156a-5p	CL14842.Contig2_All	BEACH domain-containing protein B [Cucurbita pepo subsp. pepo]
tkmiR156a-5p	Unigene35530_All	beta-glucuronosyltransferase GlcAT14B [Cucumis melo]
tkmiR156a-5p	CL13436.Contig2_All	copia-type polyprotein [Arabidopsis thaliana]
tkmiR156a-5p	CL575.Contig5_All	cytochrome c6, chloroplastic [Cucurbita maxima]
tkmiR156a-5p	CL575.Contig9_All	cytochrome c6, chloroplastic [Cucurbita moschata]
tkmiR156a-5p	CL575.Contig2_All	cytochrome c6, chloroplastic [Cucurbita moschata]
tkmiR156a-5p	CL575.Contig10_All	cytochrome c6, chloroplastic [Cucurbita moschata]
tkmiR156a-5p	Unigene38611_All	cytochrome P450 CYP82D47-like [Momordica charantia]
tkmiR156a-5p	CL9104.Contig2_All	F-box protein PP2-A11 [Cucumis melo]
tkmiR156a-5p	Unigene18617_All	heat shock protein 90-5, chloroplastic [Momordica charantia]
tkmiR156a-5p	Unigene18617_All	heat shock protein 90-5, chloroplastic [Momordica charantia]
tkmiR156a-5p	Unigene34803_All	histidine protein methyltransferase 1 homolog [Cucurbita pepo subsp. pepo] >XP_023528867.1 histidine protein methyltransferase 1 homolog [Cucurbita pepo subsp. pepo]
tkmiR156a-5p	Unigene34803_All	histidine protein methyltransferase 1 homolog [Cucurbita pepo subsp. pepo] >XP_023528867.1 histidine protein methyltransferase 1 homolog [Cucurbita pepo subsp. pepo]
tkmiR156a-5p	CL15184.Contig1_All	hypothetical protein AMTR_s04509p00000770, partial [Amborella trichopoda]
tkmiR156a-5p	Unigene41392_All	hypothetical protein Csa_1G269860 [Cucumis sativus]
tkmiR156a-5p	Unigene41392_All	hypothetical protein Csa_1G269860 [Cucumis sativus]
tkmiR156a-5p	CL1096.Contig5_All	hypothetical protein VITISV_007944 [Vitis vinifera]
tkmiR156a-5p	CL1096.Contig7_All	hypothetical protein VITISV_007944 [Vitis vinifera]
tkmiR156a-5p	CL12610.Contig1_All	LOB domain-containing protein 6 [Cucumis sativus] >XP_011648980.1 LOB domain-containing protein 6 [Cucumis sativus] >KGN61226.1 hypothetical protein Csa_2G070920 [Cucumis sativus]
tkmiR156a-5p	CL12610.Contig2_All	LOB domain-containing protein 6 [Cucumis sativus] >XP_011648980.1 LOB domain-containing protein 6 [Cucumis sativus] >KGN61226.1 hypothetical protein Csa_2G070920 [Cucumis sativus]
tkmiR156a-5p	CL15384.Contig13_All	NA
tkmiR156a-5p	CL5047.Contig4_All	NA
tkmiR156a-5p	Unigene5106_All	NA
tkmiR156a-5p	Unigene63596_All	NA
tkmiR156a-5p	CL14172.Contig2_All	NA
tkmiR156a-5p	Unigene40417_All	NA
tkmiR156a-5p	Unigene51979_All	NA
tkmiR156a-5p	CL14172.Contig1_All	NA
tkmiR156a-5p	Unigene15005_All	NA
tkmiR156a-5p	Unigene22909_All	NA
tkmiR156a-5p	Unigene12137_All	Niemann-Pick C1 protein-like [Cucurbita moschata]
tkmiR156a-5p	Unigene8041_All	Niemann-Pick C1 protein-like [Cucurbita moschata]
tkmiR156a-5p	Unigene6406_All	Niemann-Pick C1 protein-like [Cucurbita pepo subsp. pepo]
tkmiR156a-5p	Unigene5762_All	pentatricopeptide repeat-containing protein At4g20090-like [Cucurbita maxima]
tkmiR156a-5p	Unigene6305_All	pentatricopeptide repeat-containing protein At4g20090-like [Cucurbita maxima]
tkmiR156a-5p	Unigene15908_All	pentatricopeptide repeat-containing protein At5g39710-like [Momordica charantia] >XP_022145164.1 pentatricopeptide repeat-containing protein At5g39710-like [Momordica charantia]
tkmiR156a-5p	CL1277.Contig3_All	probable inactive receptor kinase At4g23740 [Cucurbita pepo subsp. pepo] >XP_023534568.1 probable inactive receptor kinase At4g23740 [Cucurbita pepo subsp. pepo]
tkmiR156a-5p	CL1277.Contig2_All	probable inactive receptor kinase At4g23740 [Cucurbita pepo subsp. pepo] >XP_023534568.1 probable inactive receptor kinase At4g23740 [Cucurbita pepo subsp. pepo]
tkmiR156a-5p	CL4935.Contig3_All	probable protein phosphatase 2C 39 [Cucurbita maxima]
tkmiR156a-5p	CL4935.Contig3_All	probable protein phosphatase 2C 39 [Cucurbita maxima]
tkmiR156a-5p	CL4935.Contig2_All	probable protein phosphatase 2C 39 [Cucurbita maxima]
tkmiR156a-5p	CL4935.Contig2_All	probable protein phosphatase 2C 39 [Cucurbita maxima]
tkmiR156a-5p	CL13178.Contig1_All	probable protein phosphatase 2C 55 [Cucurbita pepo subsp. pepo]
tkmiR156a-5p	Unigene7258_All	probable protein S-acyltransferase 23 [Cucurbita maxima]
tkmiR156a-5p	CL4233.Contig4_All	sodium/potassium/calcium exchanger 1-like [Cucurbita maxima]
tkmiR156a-5p	CL9436.Contig1_All	squamosa promoter-binding protein 2-like [Momordica charantia]
tkmiR156a-5p	CL9436.Contig1_All	squamosa promoter-binding protein 2-like [Momordica charantia]
tkmiR156a-5p	CL3430.Contig3_All	squamosa promoter-binding-like protein 12 isoform X1 [Cucurbita pepo subsp. pepo] >XP_023546619.1 squamosa promoter-binding-like protein 12 isoform X1 [Cucurbita pepo subsp. pepo]
tkmiR156a-5p	CL3430.Contig3_All	squamosa promoter-binding-like protein 12 isoform X1 [Cucurbita pepo subsp. pepo] >XP_023546619.1 squamosa promoter-binding-like protein 12 isoform X1 [Cucurbita pepo subsp. pepo]
tkmiR156a-5p	Unigene5615_All	squamosa promoter-binding-like protein 12 isoform X2 [Cucumis sativus]
tkmiR156a-5p	Unigene5615_All	squamosa promoter-binding-like protein 12 isoform X2 [Cucumis sativus]
tkmiR156a-5p	CL3430.Contig1_All	squamosa promoter-binding-like protein 12 isoform X2 [Cucurbita pepo subsp. pepo]
tkmiR156a-5p	CL3430.Contig1_All	squamosa promoter-binding-like protein 12 isoform X2 [Cucurbita pepo subsp. pepo]
tkmiR156a-5p	CL104.Contig8_All	squamosa promoter-binding-like protein 13A [Cucumis sativus] >KGN63473.1 hypothetical protein Csa_1G001450 [Cucumis sativus]
tkmiR156a-5p	CL104.Contig8_All	squamosa promoter-binding-like protein 13A [Cucumis sativus] >KGN63473.1 hypothetical protein Csa_1G001450 [Cucumis sativus]
tkmiR156a-5p	CL104.Contig1_All	squamosa promoter-binding-like protein 13A [Cucumis sativus] >KGN63473.1 hypothetical protein Csa_1G001450 [Cucumis sativus]
tkmiR156a-5p	CL104.Contig20_All	squamosa promoter-binding-like protein 13A [Cucumis sativus] >KGN63473.1 hypothetical protein Csa_1G001450 [Cucumis sativus]
tkmiR156a-5p	CL104.Contig21_All	squamosa promoter-binding-like protein 13A [Cucumis sativus] >KGN63473.1 hypothetical protein Csa_1G001450 [Cucumis sativus]
tkmiR156a-5p	CL104.Contig17_All	squamosa promoter-binding-like protein 13A [Cucumis sativus] >KGN63473.1 hypothetical protein Csa_1G001450 [Cucumis sativus]
tkmiR156a-5p	CL104.Contig1_All	squamosa promoter-binding-like protein 13A [Cucumis sativus] >KGN63473.1 hypothetical protein Csa_1G001450 [Cucumis sativus]
tkmiR156a-5p	CL104.Contig13_All	squamosa promoter-binding-like protein 13A [Cucumis sativus] >KGN63473.1 hypothetical protein Csa_1G001450 [Cucumis sativus]
tkmiR156a-5p	CL104.Contig14_All	squamosa promoter-binding-like protein 13A [Cucumis sativus] >KGN63473.1 hypothetical protein Csa_1G001450 [Cucumis sativus]
tkmiR156a-5p	CL104.Contig15_All	squamosa promoter-binding-like protein 13A [Cucumis sativus] >KGN63473.1 hypothetical protein Csa_1G001450 [Cucumis sativus]
tkmiR156a-5p	CL104.Contig16_All	squamosa promoter-binding-like protein 13A [Cucumis sativus] >KGN63473.1 hypothetical protein Csa_1G001450 [Cucumis sativus]
tkmiR156a-5p	CL104.Contig18_All	squamosa promoter-binding-like protein 13A [Cucumis sativus] >KGN63473.1 hypothetical protein Csa_1G001450 [Cucumis sativus]
tkmiR156a-5p	CL104.Contig9_All	squamosa promoter-binding-like protein 13A [Cucumis sativus] >KGN63473.1 hypothetical protein Csa_1G001450 [Cucumis sativus]
tkmiR156a-5p	CL104.Contig17_All	squamosa promoter-binding-like protein 13A [Cucumis sativus] >KGN63473.1 hypothetical protein Csa_1G001450 [Cucumis sativus]
tkmiR156a-5p	CL104.Contig22_All	squamosa promoter-binding-like protein 13A [Cucumis sativus] >KGN63473.1 hypothetical protein Csa_1G001450 [Cucumis sativus]
tkmiR156a-5p	CL104.Contig15_All	squamosa promoter-binding-like protein 13A [Cucumis sativus] >KGN63473.1 hypothetical protein Csa_1G001450 [Cucumis sativus]
tkmiR156a-5p	CL104.Contig18_All	squamosa promoter-binding-like protein 13A [Cucumis sativus] >KGN63473.1 hypothetical protein Csa_1G001450 [Cucumis sativus]
tkmiR156a-5p	CL104.Contig6_All	squamosa promoter-binding-like protein 13A [Cucumis sativus] >KGN63473.1 hypothetical protein Csa_1G001450 [Cucumis sativus]
tkmiR156a-5p	CL104.Contig7_All	squamosa promoter-binding-like protein 13A [Cucumis sativus] >KGN63473.1 hypothetical protein Csa_1G001450 [Cucumis sativus]
tkmiR156a-5p	CL104.Contig16_All	squamosa promoter-binding-like protein 13A [Cucumis sativus] >KGN63473.1 hypothetical protein Csa_1G001450 [Cucumis sativus]
tkmiR156a-5p	CL104.Contig14_All	squamosa promoter-binding-like protein 13A [Cucumis sativus] >KGN63473.1 hypothetical protein Csa_1G001450 [Cucumis sativus]
tkmiR156a-5p	CL104.Contig9_All	squamosa promoter-binding-like protein 13A [Cucumis sativus] >KGN63473.1 hypothetical protein Csa_1G001450 [Cucumis sativus]
tkmiR156a-5p	CL104.Contig24_All	squamosa promoter-binding-like protein 13A [Cucumis sativus] >KGN63473.1 hypothetical protein Csa_1G001450 [Cucumis sativus]
tkmiR156a-5p	CL104.Contig22_All	squamosa promoter-binding-like protein 13A [Cucumis sativus] >KGN63473.1 hypothetical protein Csa_1G001450 [Cucumis sativus]
tkmiR156a-5p	CL104.Contig21_All	squamosa promoter-binding-like protein 13A [Cucumis sativus] >KGN63473.1 hypothetical protein Csa_1G001450 [Cucumis sativus]
tkmiR156a-5p	CL104.Contig6_All	squamosa promoter-binding-like protein 13A [Cucumis sativus] >KGN63473.1 hypothetical protein Csa_1G001450 [Cucumis sativus]
tkmiR156a-5p	CL104.Contig13_All	squamosa promoter-binding-like protein 13A [Cucumis sativus] >KGN63473.1 hypothetical protein Csa_1G001450 [Cucumis sativus]
tkmiR156a-5p	CL104.Contig7_All	squamosa promoter-binding-like protein 13A [Cucumis sativus] >KGN63473.1 hypothetical protein Csa_1G001450 [Cucumis sativus]
tkmiR156a-5p	CL104.Contig11_All	squamosa promoter-binding-like protein 13A [Cucumis sativus] >KGN63473.1 hypothetical protein Csa_1G001450 [Cucumis sativus]
tkmiR156a-5p	CL104.Contig11_All	squamosa promoter-binding-like protein 13A [Cucumis sativus] >KGN63473.1 hypothetical protein Csa_1G001450 [Cucumis sativus]
tkmiR156a-5p	CL104.Contig24_All	squamosa promoter-binding-like protein 13A [Cucumis sativus] >KGN63473.1 hypothetical protein Csa_1G001450 [Cucumis sativus]
tkmiR156a-5p	CL104.Contig20_All	squamosa promoter-binding-like protein 13A [Cucumis sativus] >KGN63473.1 hypothetical protein Csa_1G001450 [Cucumis sativus]
tkmiR156a-5p	CL7086.Contig3_All	squamosa promoter-binding-like protein 13A [Cucurbita maxima]
tkmiR156a-5p	CL7086.Contig3_All	squamosa promoter-binding-like protein 13A [Cucurbita maxima]
tkmiR156a-5p	CL4024.Contig1_All	squamosa promoter-binding-like protein 13A [Cucurbita moschata]
tkmiR156a-5p	CL4024.Contig3_All	squamosa promoter-binding-like protein 13A [Cucurbita moschata]
tkmiR156a-5p	CL4024.Contig5_All	squamosa promoter-binding-like protein 13A [Cucurbita pepo subsp. pepo]
tkmiR156a-5p	CL104.Contig23_All	squamosa promoter-binding-like protein 13A [Momordica charantia] >XP_022134619.1 squamosa promoter-binding-like protein 13A [Momordica charantia] >XP_022134620.1 squamosa promoter-binding-like protein 13A [Momordica charantia] >XP_022134621.1 squamosa promoter-binding-like protein 13A [Momordica charantia] >XP_022134622.1 squamosa promoter-binding-like protein 13A [Momordica charantia]
tkmiR156a-5p	CL104.Contig23_All	squamosa promoter-binding-like protein 13A [Momordica charantia] >XP_022134619.1 squamosa promoter-binding-like protein 13A [Momordica charantia] >XP_022134620.1 squamosa promoter-binding-like protein 13A [Momordica charantia] >XP_022134621.1 squamosa promoter-binding-like protein 13A [Momordica charantia] >XP_022134622.1 squamosa promoter-binding-like protein 13A [Momordica charantia]
tkmiR156a-5p	Unigene1574_All	squamosa promoter-binding-like protein 3 [Cucurbita maxima]
tkmiR156a-5p	Unigene12736_All	squamosa promoter-binding-like protein 3 [Cucurbita maxima]
tkmiR156a-5p	Unigene12736_All	squamosa promoter-binding-like protein 3 [Cucurbita maxima]
tkmiR156a-5p	Unigene1574_All	squamosa promoter-binding-like protein 3 [Cucurbita maxima]
tkmiR156a-5p	CL13424.Contig2_All	squamosa promoter-binding-like protein 6 [Cucumis sativus] >XP_011648639.1 squamosa promoter-binding-like protein 6 [Cucumis sativus] >XP_011648643.1 squamosa promoter-binding-like protein 6 [Cucumis sativus] >KGN63774.1 hypothetical protein Csa_1G015680 [Cucumis sativus]
tkmiR156a-5p	CL13424.Contig1_All	squamosa promoter-binding-like protein 6 [Cucumis sativus] >XP_011648639.1 squamosa promoter-binding-like protein 6 [Cucumis sativus] >XP_011648643.1 squamosa promoter-binding-like protein 6 [Cucumis sativus] >KGN63774.1 hypothetical protein Csa_1G015680 [Cucumis sativus]
tkmiR156a-5p	CL13424.Contig1_All	squamosa promoter-binding-like protein 6 [Cucumis sativus] >XP_011648639.1 squamosa promoter-binding-like protein 6 [Cucumis sativus] >XP_011648643.1 squamosa promoter-binding-like protein 6 [Cucumis sativus] >KGN63774.1 hypothetical protein Csa_1G015680 [Cucumis sativus]
tkmiR156a-5p	CL13424.Contig2_All	squamosa promoter-binding-like protein 6 [Cucumis sativus] >XP_011648639.1 squamosa promoter-binding-like protein 6 [Cucumis sativus] >XP_011648643.1 squamosa promoter-binding-like protein 6 [Cucumis sativus] >KGN63774.1 hypothetical protein Csa_1G015680 [Cucumis sativus]
tkmiR156a-5p	CL13028.Contig3_All	squamosa promoter-binding-like protein 7 [Cucurbita moschata]
tkmiR156a-5p	CL13028.Contig3_All	squamosa promoter-binding-like protein 7 [Cucurbita moschata]
tkmiR156a-5p	CL13028.Contig2_All	squamosa promoter-binding-like protein 7 [Cucurbita moschata]
tkmiR156a-5p	CL13028.Contig2_All	squamosa promoter-binding-like protein 7 [Cucurbita moschata]
tkmiR156a-5p	CL2978.Contig18_All	telomere repeat-binding protein 5-like isoform X1 [Cucurbita pepo subsp. pepo] >XP_023532188.1 telomere repeat-binding protein 5-like isoform X1 [Cucurbita pepo subsp. pepo] >XP_023532189.1 telomere repeat-binding protein 5-like isoform X1 [Cucurbita pepo subsp. pepo] >XP_023532190.1 telomere repeat-binding protein 5-like isoform X1 [Cucurbita pepo subsp. pepo]
tkmiR156a-5p	CL2978.Contig13_All	telomere repeat-binding protein 5-like isoform X1 [Cucurbita pepo subsp. pepo] >XP_023532188.1 telomere repeat-binding protein 5-like isoform X1 [Cucurbita pepo subsp. pepo] >XP_023532189.1 telomere repeat-binding protein 5-like isoform X1 [Cucurbita pepo subsp. pepo] >XP_023532190.1 telomere repeat-binding protein 5-like isoform X1 [Cucurbita pepo subsp. pepo]
tkmiR156a-5p	CL13436.Contig3_All	translation initiation factor eIF-2B subunit delta-like isoform X1 [Cucurbita moschata]
tkmiR156a-5p	CL4190.Contig5_All	ubiquitin carboxyl-terminal hydrolase 2-like isoform X1 [Cucurbita maxima]
tkmiR156a-5p	CL15257.Contig1_All	U-box domain-containing protein 13-like [Cucurbita maxima]
tkmiR156a-5p	CL15384.Contig1_All	uncharacterized protein C17orf53 homolog, partial [Cucurbita moschata]
tkmiR156a-5p	CL10926.Contig3_All	uncharacterized protein LOC110036103 [Phalaenopsis equestris]
tkmiR156a-5p	CL10926.Contig3_All	uncharacterized protein LOC110036103 [Phalaenopsis equestris]
tkmiR156a-5p	CL1343.Contig3_All	uncharacterized protein LOC111011119 [Momordica charantia]
tkmiR156a-5p	CL6992.Contig7_All	uncharacterized protein LOC111016058 isoform X1 [Momordica charantia]
tkmiR156a-5p	CL6992.Contig1_All	uncharacterized protein LOC111016058 isoform X1 [Momordica charantia]
tkmiR156a-5p	CL4233.Contig2_All	uncharacterized protein LOC111435260 [Cucurbita moschata]
tkmiR156a-5p	CL14084.Contig1_All	uncharacterized protein LOC111455207 isoform X1 [Cucurbita moschata]
tkmiR156a-5p	Unigene35078_All	uncharacterized protein LOC111485283 [Cucurbita maxima]
tkmiR156a-5p	Unigene35078_All	uncharacterized protein LOC111485283 [Cucurbita maxima]
tkmiR156c	CL1664.Contig32_All	65-kDa microtubule-associated protein 8 isoform X1 [Momordica charantia]
tkmiR156c	CL1664.Contig4_All	65-kDa microtubule-associated protein 8 isoform X1 [Momordica charantia]
tkmiR156c	CL1664.Contig20_All	65-kDa microtubule-associated protein 8 isoform X2 [Momordica charantia]
tkmiR156c	CL1664.Contig19_All	65-kDa microtubule-associated protein 8 isoform X2 [Momordica charantia]
tkmiR156c	CL1664.Contig3_All	65-kDa microtubule-associated protein 8-like isoform X1 [Cucurbita moschata]
tkmiR156c	CL1664.Contig6_All	65-kDa microtubule-associated protein 8-like isoform X1 [Cucurbita moschata]
tkmiR156c	CL1664.Contig22_All	65-kDa microtubule-associated protein 8-like isoform X1 [Cucurbita pepo subsp. pepo]
tkmiR156c	CL1664.Contig23_All	65-kDa microtubule-associated protein 8-like isoform X1 [Cucurbita pepo subsp. pepo]
tkmiR156c	CL1664.Contig30_All	65-kDa microtubule-associated protein 8-like isoform X1 [Cucurbita pepo subsp. pepo]
tkmiR156c	CL1664.Contig2_All	65-kDa microtubule-associated protein 8-like isoform X1 [Cucurbita pepo subsp. pepo]
tkmiR156c	CL1664.Contig8_All	65-kDa microtubule-associated protein 8-like isoform X1 [Cucurbita pepo subsp. pepo]
tkmiR156c	CL1664.Contig17_All	65-kDa microtubule-associated protein 8-like isoform X1 [Cucurbita pepo subsp. pepo]
tkmiR156c	CL1664.Contig33_All	65-kDa microtubule-associated protein 8-like isoform X1 [Cucurbita pepo subsp. pepo]
tkmiR156c	CL1664.Contig31_All	65-kDa microtubule-associated protein 8-like isoform X1 [Cucurbita pepo subsp. pepo]
tkmiR156c	CL1664.Contig15_All	65-kDa microtubule-associated protein 8-like isoform X1 [Cucurbita pepo subsp. pepo]
tkmiR156c	CL1664.Contig16_All	65-kDa microtubule-associated protein 8-like isoform X2 [Cucurbita pepo subsp. pepo]
tkmiR156c	CL1664.Contig14_All	65-kDa microtubule-associated protein 8-like isoform X3 [Cucurbita pepo subsp. pepo]
tkmiR156c	CL4664.Contig15_All	alpha-N-acetylglucosaminidase [Cucurbita moschata]
tkmiR156c	CL7279.Contig2_All	AP2/ERF and B3 domain-containing transcription factor At1g50680-like [Cucumis sativus] >XP_011655965.1 AP2/ERF and B3 domain-containing transcription factor At1g50680-like [Cucumis sativus] >XP_011655970.1 AP2/ERF and B3 domain-containing transcription factor At1g50680-like [Cucumis sativus] >KGN65245.1 DNA-binding protein RAV1 [Cucumis sativus]
tkmiR156c	CL7279.Contig2_All	AP2/ERF and B3 domain-containing transcription factor At1g50680-like [Cucumis sativus] >XP_011655965.1 AP2/ERF and B3 domain-containing transcription factor At1g50680-like [Cucumis sativus] >XP_011655970.1 AP2/ERF and B3 domain-containing transcription factor At1g50680-like [Cucumis sativus] >KGN65245.1 DNA-binding protein RAV1 [Cucumis sativus]
tkmiR156c	Unigene35530_All	beta-glucuronosyltransferase GlcAT14B [Cucumis melo]
tkmiR156c	CL5993.Contig5_All	cryptochrome-1 isoform X1 [Cucumis melo] >XP_008466233.1 cryptochrome-1 isoform X2 [Cucumis melo]
tkmiR156c	CL575.Contig5_All	cytochrome c6, chloroplastic [Cucurbita maxima]
tkmiR156c	CL575.Contig9_All	cytochrome c6, chloroplastic [Cucurbita moschata]
tkmiR156c	CL575.Contig2_All	cytochrome c6, chloroplastic [Cucurbita moschata]
tkmiR156c	CL575.Contig10_All	cytochrome c6, chloroplastic [Cucurbita moschata]
tkmiR156c	Unigene41295_All	desumoylating isopeptidase 1 [Cucurbita moschata]
tkmiR156c	CL3990.Contig3_All	desumoylating isopeptidase 1 [Cucurbita pepo subsp. pepo]
tkmiR156c	CL14363.Contig1_All	dof zinc finger protein DOF5.1-like [Cucumis sativus] >KGN58878.1 hypothetical protein Csa_3G734310 [Cucumis sativus]
tkmiR156c	CL1664.Contig38_All	dr1-associated corepressor [Cucumis melo]
tkmiR156c	CL1664.Contig27_All	dr1-associated corepressor [Cucumis melo]
tkmiR156c	CL1664.Contig28_All	dr1-associated corepressor [Cucumis melo]
tkmiR156c	CL1664.Contig25_All	dr1-associated corepressor [Cucumis melo]
tkmiR156c	CL1664.Contig37_All	dr1-associated corepressor [Cucumis melo]
tkmiR156c	CL1664.Contig35_All	dr1-associated corepressor [Cucumis melo]
tkmiR156c	CL1664.Contig18_All	dr1-associated corepressor [Cucumis melo]
tkmiR156c	CL1664.Contig7_All	dr1-associated corepressor [Cucumis melo]
tkmiR156c	CL1664.Contig36_All	dr1-associated corepressor [Cucumis melo]
tkmiR156c	CL1664.Contig34_All	dr1-associated corepressor [Cucumis melo]
tkmiR156c	CL1664.Contig1_All	dr1-associated corepressor [Cucumis melo]
tkmiR156c	CL1664.Contig26_All	dr1-associated corepressor [Cucumis melo]
tkmiR156c	CL1664.Contig29_All	dr1-associated corepressor [Cucumis melo]
tkmiR156c	CL1664.Contig9_All	dr1-associated corepressor [Cucumis melo]
tkmiR156c	Unigene28353_All	dual specificity protein phosphatase PHS1 [Cucumis sativus] >XP_011649007.1 dual specificity protein phosphatase PHS1 [Cucumis sativus] >KGN63437.1 hypothetical protein Csa_1G000610 [Cucumis sativus]
tkmiR156c	CL9040.Contig4_All	F-box/LRR-repeat protein 14 isoform X1 [Cucurbita moschata] >XP_022942089.1 F-box/LRR-repeat protein 14 isoform X1 [Cucurbita moschata] >XP_022942090.1 F-box/LRR-repeat protein 14 isoform X1 [Cucurbita moschata]
tkmiR156c	CL9040.Contig5_All	F-box/LRR-repeat protein 14 isoform X1 [Cucurbita moschata] >XP_022942089.1 F-box/LRR-repeat protein 14 isoform X1 [Cucurbita moschata] >XP_022942090.1 F-box/LRR-repeat protein 14 isoform X1 [Cucurbita moschata]
tkmiR156c	CL9040.Contig1_All	F-box/LRR-repeat protein 14 isoform X2 [Cucurbita moschata]
tkmiR156c	CL2063.Contig1_All	gamma-tubulin complex component 2 [Cucumis sativus]
tkmiR156c	CL2063.Contig2_All	gamma-tubulin complex component 2 isoform X1 [Cucurbita pepo subsp. pepo]
tkmiR156c	CL2711.Contig3_All	GDSL esterase/lipase 1-like [Momordica charantia]
tkmiR156c	CL2711.Contig11_All	GDSL esterase/lipase 1-like [Momordica charantia]
tkmiR156c	Unigene18617_All	heat shock protein 90-5, chloroplastic [Momordica charantia]
tkmiR156c	Unigene18617_All	heat shock protein 90-5, chloroplastic [Momordica charantia]
tkmiR156c	Unigene34803_All	histidine protein methyltransferase 1 homolog [Cucurbita pepo subsp. pepo] >XP_023528867.1 histidine protein methyltransferase 1 homolog [Cucurbita pepo subsp. pepo]
tkmiR156c	Unigene34803_All	histidine protein methyltransferase 1 homolog [Cucurbita pepo subsp. pepo] >XP_023528867.1 histidine protein methyltransferase 1 homolog [Cucurbita pepo subsp. pepo]
tkmiR156c	CL2800.Contig3_All	histone H1-like [Cucurbita moschata]
tkmiR156c	CL2800.Contig2_All	histone H1-like [Cucurbita moschata]
tkmiR156c	CL12958.Contig5_All	homeobox-leucine zipper protein HDG2-like [Cucurbita pepo subsp. pepo]
tkmiR156c	CL12958.Contig3_All	homeobox-leucine zipper protein HDG2-like [Cucurbita pepo subsp. pepo]
tkmiR156c	CL12958.Contig4_All	homeobox-leucine zipper protein HDG2-like isoform X1 [Cucumis melo]
tkmiR156c	Unigene16822_All	hypothetical protein (chloroplast) [Coccinia grandis]
tkmiR156c	Unigene41392_All	hypothetical protein Csa_1G269860 [Cucumis sativus]
tkmiR156c	Unigene41392_All	hypothetical protein Csa_1G269860 [Cucumis sativus]
tkmiR156c	CL14171.Contig7_All	hypothetical protein Csa_3G172410 [Cucumis sativus]
tkmiR156c	Unigene11067_All	hypothetical protein Csa_3G172410 [Cucumis sativus]
tkmiR156c	Unigene7528_All	hypothetical protein VITISV_000485 [Vitis vinifera]
tkmiR156c	Unigene62995_All	hypothetical protein VITISV_026806 [Vitis vinifera]
tkmiR156c	CL11349.Contig2_All	hypothetical protein VOLCADRAFT_39402 [Volvox carteri f. nagariensis] >EFJ45319.1 hypothetical protein VOLCADRAFT_39402, partial [Volvox carteri f. nagariensis]
tkmiR156c	CL12610.Contig1_All	LOB domain-containing protein 6 [Cucumis sativus] >XP_011648980.1 LOB domain-containing protein 6 [Cucumis sativus] >KGN61226.1 hypothetical protein Csa_2G070920 [Cucumis sativus]
tkmiR156c	CL12610.Contig2_All	LOB domain-containing protein 6 [Cucumis sativus] >XP_011648980.1 LOB domain-containing protein 6 [Cucumis sativus] >KGN61226.1 hypothetical protein Csa_2G070920 [Cucumis sativus]
tkmiR156c	CL12610.Contig2_All	LOB domain-containing protein 6 [Cucumis sativus] >XP_011648980.1 LOB domain-containing protein 6 [Cucumis sativus] >KGN61226.1 hypothetical protein Csa_2G070920 [Cucumis sativus]
tkmiR156c	CL12610.Contig1_All	LOB domain-containing protein 6 [Cucumis sativus] >XP_011648980.1 LOB domain-containing protein 6 [Cucumis sativus] >KGN61226.1 hypothetical protein Csa_2G070920 [Cucumis sativus]
tkmiR156c	CL6547.Contig5_All	LRR receptor-like serine/threonine-protein kinase FEI 2 [Cucurbita maxima] >XP_022994582.1 LRR receptor-like serine/threonine-protein kinase FEI 2 [Cucurbita maxima]
tkmiR156c	CL903.Contig2_All	MADS-box protein SOC1-like isoform X1 [Cucurbita moschata]
tkmiR156c	CL903.Contig3_All	MADS-box protein SOC1-like isoform X2 [Momordica charantia]
tkmiR156c	CL5013.Contig10_All	methionine--tRNA ligase, chloroplastic/mitochondrial [Cucurbita pepo subsp. pepo]
tkmiR156c	CL5013.Contig7_All	methionine--tRNA ligase, chloroplastic/mitochondrial [Cucurbita pepo subsp. pepo]
tkmiR156c	CL5013.Contig6_All	methionine--tRNA ligase, chloroplastic/mitochondrial [Cucurbita pepo subsp. pepo]
tkmiR156c	CL5013.Contig4_All	methionine--tRNA ligase, chloroplastic/mitochondrial [Cucurbita pepo subsp. pepo]
tkmiR156c	CL5013.Contig9_All	methionine--tRNA ligase, chloroplastic/mitochondrial [Cucurbita pepo subsp. pepo]
tkmiR156c	CL5013.Contig8_All	methionine--tRNA ligase, chloroplastic/mitochondrial [Cucurbita pepo subsp. pepo]
tkmiR156c	CL5950.Contig1_All	myosin-11-like [Momordica charantia]
tkmiR156c	CL5950.Contig2_All	myosin-11-like [Momordica charantia]
tkmiR156c	CL14171.Contig15_All	NA
tkmiR156c	CL346.Contig1_All	NA
tkmiR156c	Unigene24789_All	NA
tkmiR156c	Unigene31231_All	NA
tkmiR156c	Unigene3260_All	NA
tkmiR156c	Unigene13958_All	NA
tkmiR156c	CL5258.Contig5_All	NA
tkmiR156c	Unigene63596_All	NA
tkmiR156c	Unigene31197_All	NA
tkmiR156c	CL9764.Contig1_All	nijmegen breakage syndrome 1 protein [Cucurbita moschata]
tkmiR156c	CL9764.Contig2_All	nijmegen breakage syndrome 1 protein [Cucurbita moschata]
tkmiR156c	CL9764.Contig4_All	nijmegen breakage syndrome 1 protein [Cucurbita pepo subsp. pepo]
tkmiR156c	CL9764.Contig3_All	nijmegen breakage syndrome 1 protein [Cucurbita pepo subsp. pepo]
tkmiR156c	CL8966.Contig1_All	NO-associated protein 1, chloroplastic/mitochondrial [Cucumis melo]
tkmiR156c	CL8966.Contig2_All	NO-associated protein 1, chloroplastic/mitochondrial [Cucurbita moschata]
tkmiR156c	CL1019.Contig4_All	probable protein phosphatase 2C 38 isoform X1 [Cucurbita moschata] >XP_022990069.1 probable protein phosphatase 2C 38 isoform X1 [Cucurbita maxima] >XP_023517619.1 probable protein phosphatase 2C 38 isoform X1 [Cucurbita pepo subsp. pepo]
tkmiR156c	CL1019.Contig8_All	probable protein phosphatase 2C 38 isoform X1 [Cucurbita moschata] >XP_022990069.1 probable protein phosphatase 2C 38 isoform X1 [Cucurbita maxima] >XP_023517619.1 probable protein phosphatase 2C 38 isoform X1 [Cucurbita pepo subsp. pepo]
tkmiR156c	CL1019.Contig3_All	probable protein phosphatase 2C 38 isoform X1 [Cucurbita moschata] >XP_022990069.1 probable protein phosphatase 2C 38 isoform X1 [Cucurbita maxima] >XP_023517619.1 probable protein phosphatase 2C 38 isoform X1 [Cucurbita pepo subsp. pepo]
tkmiR156c	CL1019.Contig9_All	probable protein phosphatase 2C 38 isoform X1 [Cucurbita moschata] >XP_022990069.1 probable protein phosphatase 2C 38 isoform X1 [Cucurbita maxima] >XP_023517619.1 probable protein phosphatase 2C 38 isoform X1 [Cucurbita pepo subsp. pepo]
tkmiR156c	CL4935.Contig2_All	probable protein phosphatase 2C 39 [Cucurbita maxima]
tkmiR156c	CL4935.Contig2_All	probable protein phosphatase 2C 39 [Cucurbita maxima]
tkmiR156c	CL4935.Contig3_All	probable protein phosphatase 2C 39 [Cucurbita maxima]
tkmiR156c	CL4935.Contig3_All	probable protein phosphatase 2C 39 [Cucurbita maxima]
tkmiR156c	CL5982.Contig3_All	probable transcription factor At3g04930 [Cucurbita moschata]
tkmiR156c	CL7031.Contig3_All	protein CHROMATIN REMODELING 4 isoform X1 [Momordica charantia] >XP_022146551.1 protein CHROMATIN REMODELING 4 isoform X1 [Momordica charantia]
tkmiR156c	CL7031.Contig4_All	protein CHROMATIN REMODELING 4 isoform X1 [Momordica charantia] >XP_022146551.1 protein CHROMATIN REMODELING 4 isoform X1 [Momordica charantia]
tkmiR156c	CL4646.Contig2_All	sodium/hydrogen exchanger 2-like [Cucumis melo] >XP_008451436.1 sodium/hydrogen exchanger 2-like [Cucumis melo] >XP_008451437.1 sodium/hydrogen exchanger 2-like [Cucumis melo]
tkmiR156c	CL9436.Contig1_All	squamosa promoter-binding protein 2-like [Momordica charantia]
tkmiR156c	CL9436.Contig1_All	squamosa promoter-binding protein 2-like [Momordica charantia]
tkmiR156c	CL3430.Contig3_All	squamosa promoter-binding-like protein 12 isoform X1 [Cucurbita pepo subsp. pepo] >XP_023546619.1 squamosa promoter-binding-like protein 12 isoform X1 [Cucurbita pepo subsp. pepo]
tkmiR156c	CL3430.Contig3_All	squamosa promoter-binding-like protein 12 isoform X1 [Cucurbita pepo subsp. pepo] >XP_023546619.1 squamosa promoter-binding-like protein 12 isoform X1 [Cucurbita pepo subsp. pepo]
tkmiR156c	Unigene5615_All	squamosa promoter-binding-like protein 12 isoform X2 [Cucumis sativus]
tkmiR156c	Unigene5615_All	squamosa promoter-binding-like protein 12 isoform X2 [Cucumis sativus]
tkmiR156c	CL3430.Contig1_All	squamosa promoter-binding-like protein 12 isoform X2 [Cucurbita pepo subsp. pepo]
tkmiR156c	CL3430.Contig1_All	squamosa promoter-binding-like protein 12 isoform X2 [Cucurbita pepo subsp. pepo]
tkmiR156c	CL104.Contig8_All	squamosa promoter-binding-like protein 13A [Cucumis sativus] >KGN63473.1 hypothetical protein Csa_1G001450 [Cucumis sativus]
tkmiR156c	CL104.Contig1_All	squamosa promoter-binding-like protein 13A [Cucumis sativus] >KGN63473.1 hypothetical protein Csa_1G001450 [Cucumis sativus]
tkmiR156c	CL104.Contig13_All	squamosa promoter-binding-like protein 13A [Cucumis sativus] >KGN63473.1 hypothetical protein Csa_1G001450 [Cucumis sativus]
tkmiR156c	CL104.Contig14_All	squamosa promoter-binding-like protein 13A [Cucumis sativus] >KGN63473.1 hypothetical protein Csa_1G001450 [Cucumis sativus]
tkmiR156c	CL104.Contig15_All	squamosa promoter-binding-like protein 13A [Cucumis sativus] >KGN63473.1 hypothetical protein Csa_1G001450 [Cucumis sativus]
tkmiR156c	CL104.Contig16_All	squamosa promoter-binding-like protein 13A [Cucumis sativus] >KGN63473.1 hypothetical protein Csa_1G001450 [Cucumis sativus]
tkmiR156c	CL104.Contig9_All	squamosa promoter-binding-like protein 13A [Cucumis sativus] >KGN63473.1 hypothetical protein Csa_1G001450 [Cucumis sativus]
tkmiR156c	CL104.Contig22_All	squamosa promoter-binding-like protein 13A [Cucumis sativus] >KGN63473.1 hypothetical protein Csa_1G001450 [Cucumis sativus]
tkmiR156c	CL104.Contig15_All	squamosa promoter-binding-like protein 13A [Cucumis sativus] >KGN63473.1 hypothetical protein Csa_1G001450 [Cucumis sativus]
tkmiR156c	CL104.Contig6_All	squamosa promoter-binding-like protein 13A [Cucumis sativus] >KGN63473.1 hypothetical protein Csa_1G001450 [Cucumis sativus]
tkmiR156c	CL104.Contig16_All	squamosa promoter-binding-like protein 13A [Cucumis sativus] >KGN63473.1 hypothetical protein Csa_1G001450 [Cucumis sativus]
tkmiR156c	CL104.Contig14_All	squamosa promoter-binding-like protein 13A [Cucumis sativus] >KGN63473.1 hypothetical protein Csa_1G001450 [Cucumis sativus]
tkmiR156c	CL104.Contig22_All	squamosa promoter-binding-like protein 13A [Cucumis sativus] >KGN63473.1 hypothetical protein Csa_1G001450 [Cucumis sativus]
tkmiR156c	CL104.Contig21_All	squamosa promoter-binding-like protein 13A [Cucumis sativus] >KGN63473.1 hypothetical protein Csa_1G001450 [Cucumis sativus]
tkmiR156c	CL104.Contig6_All	squamosa promoter-binding-like protein 13A [Cucumis sativus] >KGN63473.1 hypothetical protein Csa_1G001450 [Cucumis sativus]
tkmiR156c	CL104.Contig13_All	squamosa promoter-binding-like protein 13A [Cucumis sativus] >KGN63473.1 hypothetical protein Csa_1G001450 [Cucumis sativus]
tkmiR156c	CL104.Contig7_All	squamosa promoter-binding-like protein 13A [Cucumis sativus] >KGN63473.1 hypothetical protein Csa_1G001450 [Cucumis sativus]
tkmiR156c	CL104.Contig11_All	squamosa promoter-binding-like protein 13A [Cucumis sativus] >KGN63473.1 hypothetical protein Csa_1G001450 [Cucumis sativus]
tkmiR156c	CL104.Contig24_All	squamosa promoter-binding-like protein 13A [Cucumis sativus] >KGN63473.1 hypothetical protein Csa_1G001450 [Cucumis sativus]
tkmiR156c	CL104.Contig8_All	squamosa promoter-binding-like protein 13A [Cucumis sativus] >KGN63473.1 hypothetical protein Csa_1G001450 [Cucumis sativus]
tkmiR156c	CL104.Contig20_All	squamosa promoter-binding-like protein 13A [Cucumis sativus] >KGN63473.1 hypothetical protein Csa_1G001450 [Cucumis sativus]
tkmiR156c	CL104.Contig17_All	squamosa promoter-binding-like protein 13A [Cucumis sativus] >KGN63473.1 hypothetical protein Csa_1G001450 [Cucumis sativus]
tkmiR156c	CL104.Contig21_All	squamosa promoter-binding-like protein 13A [Cucumis sativus] >KGN63473.1 hypothetical protein Csa_1G001450 [Cucumis sativus]
tkmiR156c	CL104.Contig18_All	squamosa promoter-binding-like protein 13A [Cucumis sativus] >KGN63473.1 hypothetical protein Csa_1G001450 [Cucumis sativus]
tkmiR156c	CL104.Contig17_All	squamosa promoter-binding-like protein 13A [Cucumis sativus] >KGN63473.1 hypothetical protein Csa_1G001450 [Cucumis sativus]
tkmiR156c	CL104.Contig18_All	squamosa promoter-binding-like protein 13A [Cucumis sativus] >KGN63473.1 hypothetical protein Csa_1G001450 [Cucumis sativus]
tkmiR156c	CL104.Contig7_All	squamosa promoter-binding-like protein 13A [Cucumis sativus] >KGN63473.1 hypothetical protein Csa_1G001450 [Cucumis sativus]
tkmiR156c	CL104.Contig9_All	squamosa promoter-binding-like protein 13A [Cucumis sativus] >KGN63473.1 hypothetical protein Csa_1G001450 [Cucumis sativus]
tkmiR156c	CL104.Contig24_All	squamosa promoter-binding-like protein 13A [Cucumis sativus] >KGN63473.1 hypothetical protein Csa_1G001450 [Cucumis sativus]
tkmiR156c	CL104.Contig11_All	squamosa promoter-binding-like protein 13A [Cucumis sativus] >KGN63473.1 hypothetical protein Csa_1G001450 [Cucumis sativus]
tkmiR156c	CL104.Contig20_All	squamosa promoter-binding-like protein 13A [Cucumis sativus] >KGN63473.1 hypothetical protein Csa_1G001450 [Cucumis sativus]
tkmiR156c	CL7086.Contig3_All	squamosa promoter-binding-like protein 13A [Cucurbita maxima]
tkmiR156c	CL7086.Contig3_All	squamosa promoter-binding-like protein 13A [Cucurbita maxima]
tkmiR156c	CL4024.Contig1_All	squamosa promoter-binding-like protein 13A [Cucurbita moschata]
tkmiR156c	CL4024.Contig3_All	squamosa promoter-binding-like protein 13A [Cucurbita moschata]
tkmiR156c	CL4024.Contig1_All	squamosa promoter-binding-like protein 13A [Cucurbita moschata]
tkmiR156c	CL4024.Contig3_All	squamosa promoter-binding-like protein 13A [Cucurbita moschata]
tkmiR156c	CL4024.Contig5_All	squamosa promoter-binding-like protein 13A [Cucurbita pepo subsp. pepo]
tkmiR156c	CL4024.Contig5_All	squamosa promoter-binding-like protein 13A [Cucurbita pepo subsp. pepo]
tkmiR156c	CL104.Contig23_All	squamosa promoter-binding-like protein 13A [Momordica charantia] >XP_022134619.1 squamosa promoter-binding-like protein 13A [Momordica charantia] >XP_022134620.1 squamosa promoter-binding-like protein 13A [Momordica charantia] >XP_022134621.1 squamosa promoter-binding-like protein 13A [Momordica charantia] >XP_022134622.1 squamosa promoter-binding-like protein 13A [Momordica charantia]
tkmiR156c	CL104.Contig23_All	squamosa promoter-binding-like protein 13A [Momordica charantia] >XP_022134619.1 squamosa promoter-binding-like protein 13A [Momordica charantia] >XP_022134620.1 squamosa promoter-binding-like protein 13A [Momordica charantia] >XP_022134621.1 squamosa promoter-binding-like protein 13A [Momordica charantia] >XP_022134622.1 squamosa promoter-binding-like protein 13A [Momordica charantia]
tkmiR156c	Unigene1574_All	squamosa promoter-binding-like protein 3 [Cucurbita maxima]
tkmiR156c	Unigene1574_All	squamosa promoter-binding-like protein 3 [Cucurbita maxima]
tkmiR156c	Unigene12736_All	squamosa promoter-binding-like protein 3 [Cucurbita maxima]
tkmiR156c	Unigene12736_All	squamosa promoter-binding-like protein 3 [Cucurbita maxima]
tkmiR156c	CL13424.Contig1_All	squamosa promoter-binding-like protein 6 [Cucumis sativus] >XP_011648639.1 squamosa promoter-binding-like protein 6 [Cucumis sativus] >XP_011648643.1 squamosa promoter-binding-like protein 6 [Cucumis sativus] >KGN63774.1 hypothetical protein Csa_1G015680 [Cucumis sativus]
tkmiR156c	CL13424.Contig2_All	squamosa promoter-binding-like protein 6 [Cucumis sativus] >XP_011648639.1 squamosa promoter-binding-like protein 6 [Cucumis sativus] >XP_011648643.1 squamosa promoter-binding-like protein 6 [Cucumis sativus] >KGN63774.1 hypothetical protein Csa_1G015680 [Cucumis sativus]
tkmiR156c	CL13424.Contig1_All	squamosa promoter-binding-like protein 6 [Cucumis sativus] >XP_011648639.1 squamosa promoter-binding-like protein 6 [Cucumis sativus] >XP_011648643.1 squamosa promoter-binding-like protein 6 [Cucumis sativus] >KGN63774.1 hypothetical protein Csa_1G015680 [Cucumis sativus]
tkmiR156c	CL13424.Contig2_All	squamosa promoter-binding-like protein 6 [Cucumis sativus] >XP_011648639.1 squamosa promoter-binding-like protein 6 [Cucumis sativus] >XP_011648643.1 squamosa promoter-binding-like protein 6 [Cucumis sativus] >KGN63774.1 hypothetical protein Csa_1G015680 [Cucumis sativus]
tkmiR156c	CL13028.Contig3_All	squamosa promoter-binding-like protein 7 [Cucurbita moschata]
tkmiR156c	CL13028.Contig2_All	squamosa promoter-binding-like protein 7 [Cucurbita moschata]
tkmiR156c	CL13028.Contig3_All	squamosa promoter-binding-like protein 7 [Cucurbita moschata]
tkmiR156c	CL13028.Contig2_All	squamosa promoter-binding-like protein 7 [Cucurbita moschata]
tkmiR156c	CL4190.Contig5_All	ubiquitin carboxyl-terminal hydrolase 2-like isoform X1 [Cucurbita maxima]
tkmiR156c	CL15257.Contig1_All	U-box domain-containing protein 13-like [Cucurbita maxima]
tkmiR156c	Unigene9987_All	uncharacterized protein LOC103503813 isoform X3 [Cucumis melo]
tkmiR156c	CL12161.Contig1_All	uncharacterized protein LOC111014376 [Momordica charantia]
tkmiR156c	CL6992.Contig1_All	uncharacterized protein LOC111016058 isoform X1 [Momordica charantia]
tkmiR156c	CL6992.Contig7_All	uncharacterized protein LOC111016058 isoform X1 [Momordica charantia]
tkmiR156c	Unigene35078_All	uncharacterized protein LOC111485283 [Cucurbita maxima]
tkmiR156c	CL4609.Contig4_All	uncharacterized protein LOC111788009 [Cucurbita pepo subsp. pepo]
tkmiR156c	CL4568.Contig4_All	uncharacterized protein LOC111800369 [Cucurbita pepo subsp. pepo] >XP_023539792.1 uncharacterized protein LOC111800369 [Cucurbita pepo subsp. pepo] >XP_023539793.1 uncharacterized protein LOC111800369 [Cucurbita pepo subsp. pepo] >XP_023539794.1 uncharacterized protein LOC111800369 [Cucurbita pepo subsp. pepo]
tkmiR156c	Unigene16952_All	uncharacterized protein LOC112013579 [Quercus suber]
tkmiR156c	Unigene16952_All	uncharacterized protein LOC112013579 [Quercus suber]
tkmiR156c	Unigene9630_All	uncharacterized protein LOC112199474 [Rosa chinensis]
tkmiR156c	CL9178.Contig2_All	WD repeat-containing protein 13 isoform X2 [Cucumis melo] >XP_008460992.1 WD repeat-containing protein 13 isoform X2 [Cucumis melo]
tkmiR156c	CL9178.Contig3_All	WD repeat-containing protein 13 isoform X2 [Cucumis sativus]
tkmiR156c	CL9178.Contig5_All	WD repeat-containing protein 13 isoform X2 [Cucumis sativus]
tkmiR156c	CL8188.Contig3_All	zinc finger CCCH domain-containing protein 30-like [Cucumis sativus]
tkmiR156d-3p_4	CL7263.Contig12_All	beta-glucosidase-like SFR2, chloroplastic [Cucurbita maxima]
tkmiR156d-3p_4	CL7263.Contig4_All	beta-glucosidase-like SFR2, chloroplastic [Cucurbita maxima]
tkmiR156d-3p_4	CL7263.Contig12_All	beta-glucosidase-like SFR2, chloroplastic [Cucurbita maxima]
tkmiR156d-3p_4	CL7263.Contig4_All	beta-glucosidase-like SFR2, chloroplastic [Cucurbita maxima]
tkmiR156d-3p_4	CL7263.Contig2_All	beta-glucosidase-like SFR2, chloroplastic isoform X1 [Cucumis melo]
tkmiR156d-3p_4	CL7263.Contig3_All	beta-glucosidase-like SFR2, chloroplastic isoform X1 [Cucumis melo]
tkmiR156d-3p_4	CL7263.Contig1_All	beta-glucosidase-like SFR2, chloroplastic isoform X1 [Cucumis melo]
tkmiR156d-3p_4	CL7263.Contig1_All	beta-glucosidase-like SFR2, chloroplastic isoform X1 [Cucumis melo]
tkmiR156d-3p_4	CL7263.Contig3_All	beta-glucosidase-like SFR2, chloroplastic isoform X1 [Cucumis melo]
tkmiR156d-3p_4	CL7263.Contig13_All	beta-glucosidase-like SFR2, chloroplastic isoform X1 [Cucumis melo]
tkmiR156d-3p_4	CL7263.Contig2_All	beta-glucosidase-like SFR2, chloroplastic isoform X1 [Cucumis melo]
tkmiR156d-3p_4	CL7263.Contig13_All	beta-glucosidase-like SFR2, chloroplastic isoform X1 [Cucumis melo]
tkmiR156d-3p_4	CL7263.Contig11_All	beta-glucosidase-like SFR2, chloroplastic isoform X1 [Cucumis sativus] >KGN47440.1 hypothetical protein Csa_6G324840 [Cucumis sativus]
tkmiR156d-3p_4	CL7263.Contig11_All	beta-glucosidase-like SFR2, chloroplastic isoform X1 [Cucumis sativus] >KGN47440.1 hypothetical protein Csa_6G324840 [Cucumis sativus]
tkmiR156d-3p_4	CL15299.Contig1_All	hypothetical protein CHLRE_17g729101v5 [Chlamydomonas reinhardtii]
tkmiR156d-3p_4	CL15299.Contig1_All	hypothetical protein CHLRE_17g729101v5 [Chlamydomonas reinhardtii]
tkmiR156d-3p_4	CL12610.Contig1_All	LOB domain-containing protein 6 [Cucumis sativus] >XP_011648980.1 LOB domain-containing protein 6 [Cucumis sativus] >KGN61226.1 hypothetical protein Csa_2G070920 [Cucumis sativus]
tkmiR156d-3p_4	CL12610.Contig1_All	LOB domain-containing protein 6 [Cucumis sativus] >XP_011648980.1 LOB domain-containing protein 6 [Cucumis sativus] >KGN61226.1 hypothetical protein Csa_2G070920 [Cucumis sativus]
tkmiR156d-3p_4	CL12610.Contig2_All	LOB domain-containing protein 6 [Cucumis sativus] >XP_011648980.1 LOB domain-containing protein 6 [Cucumis sativus] >KGN61226.1 hypothetical protein Csa_2G070920 [Cucumis sativus]
tkmiR156d-3p_4	CL12610.Contig2_All	LOB domain-containing protein 6 [Cucumis sativus] >XP_011648980.1 LOB domain-containing protein 6 [Cucumis sativus] >KGN61226.1 hypothetical protein Csa_2G070920 [Cucumis sativus]
tkmiR156d-3p_4	Unigene22418_All	MLO-like protein 3 isoform X1 [Cucurbita moschata]
tkmiR156d-3p_4	Unigene8750_All	NA
tkmiR156d-3p_4	Unigene17017_All	NA
tkmiR156d-3p_4	CL15299.Contig2_All	NA
tkmiR156d-3p_4	CL15299.Contig2_All	NA
tkmiR156d-3p_4	Unigene8750_All	NA
tkmiR156d-3p_4	Unigene17017_All	NA
tkmiR156d-3p_4	Unigene5204_All	probable 1-deoxy-D-xylulose-5-phosphate synthase 2, chloroplastic [Cucurbita moschata]
tkmiR156d-3p_4	Unigene7463_All	probable 1-deoxy-D-xylulose-5-phosphate synthase 2, chloroplastic [Cucurbita moschata]
tkmiR156d-3p_4	Unigene24747_All	probable 1-deoxy-D-xylulose-5-phosphate synthase 2, chloroplastic [Cucurbita moschata]
tkmiR156d-3p_4	Unigene58621_All	probable 1-deoxy-D-xylulose-5-phosphate synthase 2, chloroplastic [Cucurbita moschata]
tkmiR156d-3p_4	Unigene58620_All	probable 1-deoxy-D-xylulose-5-phosphate synthase 2, chloroplastic [Cucurbita moschata]
tkmiR156d-3p_4	Unigene42235_All	probable 1-deoxy-D-xylulose-5-phosphate synthase 2, chloroplastic [Manihot esculenta] >OAY32038.1 hypothetical protein MANES_14G161600 [Manihot esculenta]
tkmiR156d-3p_4	CL5855.Contig3_All	serine/threonine-protein kinase EDR1 [Cucumis melo]
tkmiR156d-3p_4	CL5855.Contig2_All	serine/threonine-protein kinase EDR1 [Cucumis melo]
tkmiR156d-3p_4	CL5855.Contig3_All	serine/threonine-protein kinase EDR1 [Cucumis melo]
tkmiR156d-3p_4	CL5855.Contig7_All	serine/threonine-protein kinase EDR1 [Cucumis melo]
tkmiR156d-3p_4	CL5855.Contig2_All	serine/threonine-protein kinase EDR1 [Cucumis melo]
tkmiR156d-3p_4	CL5855.Contig1_All	serine/threonine-protein kinase EDR1 [Cucumis melo]
tkmiR156d-3p_4	CL5855.Contig1_All	serine/threonine-protein kinase EDR1 [Cucumis melo]
tkmiR156d-3p_4	CL5855.Contig7_All	serine/threonine-protein kinase EDR1 [Cucumis melo]
tkmiR156d-3p_4	CL5855.Contig5_All	serine/threonine-protein kinase EDR1 [Cucumis sativus]
tkmiR156d-3p_4	CL5855.Contig5_All	serine/threonine-protein kinase EDR1 [Cucumis sativus]
tkmiR156d-3p_4	Unigene3327_All	WD repeat-containing protein 55 [Momordica charantia]
tkmiR156k_2	CL7279.Contig2_All	AP2/ERF and B3 domain-containing transcription factor At1g50680-like [Cucumis sativus] >XP_011655965.1 AP2/ERF and B3 domain-containing transcription factor At1g50680-like [Cucumis sativus] >XP_011655970.1 AP2/ERF and B3 domain-containing transcription factor At1g50680-like [Cucumis sativus] >KGN65245.1 DNA-binding protein RAV1 [Cucumis sativus]
tkmiR156k_2	CL7279.Contig2_All	AP2/ERF and B3 domain-containing transcription factor At1g50680-like [Cucumis sativus] >XP_011655965.1 AP2/ERF and B3 domain-containing transcription factor At1g50680-like [Cucumis sativus] >XP_011655970.1 AP2/ERF and B3 domain-containing transcription factor At1g50680-like [Cucumis sativus] >KGN65245.1 DNA-binding protein RAV1 [Cucumis sativus]
tkmiR156k_2	Unigene23367_All	calcineurin B-like protein 1 [Cucurbita moschata] >XP_022923456.1 calcineurin B-like protein 1 [Cucurbita moschata] >XP_023553413.1 calcineurin B-like protein 1 [Cucurbita pepo subsp. pepo]
tkmiR156k_2	Unigene38707_All	Glycerol-3-phosphate dehydrogenase, NAD-dependent [Trema orientale]
tkmiR156k_2	Unigene18617_All	heat shock protein 90-5, chloroplastic [Momordica charantia]
tkmiR156k_2	Unigene18617_All	heat shock protein 90-5, chloroplastic [Momordica charantia]
tkmiR156k_2	Unigene34803_All	histidine protein methyltransferase 1 homolog [Cucurbita pepo subsp. pepo] >XP_023528867.1 histidine protein methyltransferase 1 homolog [Cucurbita pepo subsp. pepo]
tkmiR156k_2	Unigene34803_All	histidine protein methyltransferase 1 homolog [Cucurbita pepo subsp. pepo] >XP_023528867.1 histidine protein methyltransferase 1 homolog [Cucurbita pepo subsp. pepo]
tkmiR156k_2	CL5643.Contig1_All	homeobox-leucine zipper protein HAT22-like [Momordica charantia]
tkmiR156k_2	CL5643.Contig3_All	homeobox-leucine zipper protein HAT22-like [Momordica charantia]
tkmiR156k_2	CL5643.Contig5_All	homeobox-leucine zipper protein HAT22-like [Momordica charantia]
tkmiR156k_2	CL5643.Contig2_All	homeobox-leucine zipper protein HAT22-like [Momordica charantia]
tkmiR156k_2	Unigene41392_All	hypothetical protein Csa_1G269860 [Cucumis sativus]
tkmiR156k_2	Unigene41392_All	hypothetical protein Csa_1G269860 [Cucumis sativus]
tkmiR156k_2	CL12610.Contig1_All	LOB domain-containing protein 6 [Cucumis sativus] >XP_011648980.1 LOB domain-containing protein 6 [Cucumis sativus] >KGN61226.1 hypothetical protein Csa_2G070920 [Cucumis sativus]
tkmiR156k_2	CL12610.Contig2_All	LOB domain-containing protein 6 [Cucumis sativus] >XP_011648980.1 LOB domain-containing protein 6 [Cucumis sativus] >KGN61226.1 hypothetical protein Csa_2G070920 [Cucumis sativus]
tkmiR156k_2	CL12610.Contig1_All	LOB domain-containing protein 6 [Cucumis sativus] >XP_011648980.1 LOB domain-containing protein 6 [Cucumis sativus] >KGN61226.1 hypothetical protein Csa_2G070920 [Cucumis sativus]
tkmiR156k_2	CL12610.Contig2_All	LOB domain-containing protein 6 [Cucumis sativus] >XP_011648980.1 LOB domain-containing protein 6 [Cucumis sativus] >KGN61226.1 hypothetical protein Csa_2G070920 [Cucumis sativus]
tkmiR156k_2	CL15248.Contig5_All	LRR receptor-like serine/threonine-protein kinase IOS1 isoform X1 [Cucurbita moschata]
tkmiR156k_2	Unigene28637_All	NA
tkmiR156k_2	Unigene5762_All	pentatricopeptide repeat-containing protein At4g20090-like [Cucurbita maxima]
tkmiR156k_2	Unigene6305_All	pentatricopeptide repeat-containing protein At4g20090-like [Cucurbita maxima]
tkmiR156k_2	Unigene15908_All	pentatricopeptide repeat-containing protein At5g39710-like [Momordica charantia] >XP_022145164.1 pentatricopeptide repeat-containing protein At5g39710-like [Momordica charantia]
tkmiR156k_2	CL15142.Contig1_All	probable LRR receptor-like serine/threonine-protein kinase At1g51810 [Cucumis melo]
tkmiR156k_2	CL4935.Contig3_All	probable protein phosphatase 2C 39 [Cucurbita maxima]
tkmiR156k_2	CL4935.Contig3_All	probable protein phosphatase 2C 39 [Cucurbita maxima]
tkmiR156k_2	CL4935.Contig2_All	probable protein phosphatase 2C 39 [Cucurbita maxima]
tkmiR156k_2	CL4935.Contig2_All	probable protein phosphatase 2C 39 [Cucurbita maxima]
tkmiR156k_2	CL13178.Contig1_All	probable protein phosphatase 2C 55 [Cucurbita pepo subsp. pepo]
tkmiR156k_2	CL2141.Contig7_All	protein arv1 homolog [Cucurbita moschata] >XP_022924657.1 protein arv1 homolog [Cucurbita moschata]
tkmiR156k_2	CL2141.Contig6_All	protein arv1 homolog [Cucurbita moschata] >XP_022924657.1 protein arv1 homolog [Cucurbita moschata]
tkmiR156k_2	CL4233.Contig4_All	sodium/potassium/calcium exchanger 1-like [Cucurbita maxima]
tkmiR156k_2	CL9436.Contig1_All	squamosa promoter-binding protein 2-like [Momordica charantia]
tkmiR156k_2	CL9436.Contig1_All	squamosa promoter-binding protein 2-like [Momordica charantia]
tkmiR156k_2	CL3430.Contig3_All	squamosa promoter-binding-like protein 12 isoform X1 [Cucurbita pepo subsp. pepo] >XP_023546619.1 squamosa promoter-binding-like protein 12 isoform X1 [Cucurbita pepo subsp. pepo]
tkmiR156k_2	CL3430.Contig3_All	squamosa promoter-binding-like protein 12 isoform X1 [Cucurbita pepo subsp. pepo] >XP_023546619.1 squamosa promoter-binding-like protein 12 isoform X1 [Cucurbita pepo subsp. pepo]
tkmiR156k_2	Unigene5615_All	squamosa promoter-binding-like protein 12 isoform X2 [Cucumis sativus]
tkmiR156k_2	Unigene5615_All	squamosa promoter-binding-like protein 12 isoform X2 [Cucumis sativus]
tkmiR156k_2	CL3430.Contig1_All	squamosa promoter-binding-like protein 12 isoform X2 [Cucurbita pepo subsp. pepo]
tkmiR156k_2	CL3430.Contig1_All	squamosa promoter-binding-like protein 12 isoform X2 [Cucurbita pepo subsp. pepo]
tkmiR156k_2	CL104.Contig8_All	squamosa promoter-binding-like protein 13A [Cucumis sativus] >KGN63473.1 hypothetical protein Csa_1G001450 [Cucumis sativus]
tkmiR156k_2	CL104.Contig8_All	squamosa promoter-binding-like protein 13A [Cucumis sativus] >KGN63473.1 hypothetical protein Csa_1G001450 [Cucumis sativus]
tkmiR156k_2	CL104.Contig1_All	squamosa promoter-binding-like protein 13A [Cucumis sativus] >KGN63473.1 hypothetical protein Csa_1G001450 [Cucumis sativus]
tkmiR156k_2	CL104.Contig20_All	squamosa promoter-binding-like protein 13A [Cucumis sativus] >KGN63473.1 hypothetical protein Csa_1G001450 [Cucumis sativus]
tkmiR156k_2	CL104.Contig21_All	squamosa promoter-binding-like protein 13A [Cucumis sativus] >KGN63473.1 hypothetical protein Csa_1G001450 [Cucumis sativus]
tkmiR156k_2	CL104.Contig17_All	squamosa promoter-binding-like protein 13A [Cucumis sativus] >KGN63473.1 hypothetical protein Csa_1G001450 [Cucumis sativus]
tkmiR156k_2	CL104.Contig13_All	squamosa promoter-binding-like protein 13A [Cucumis sativus] >KGN63473.1 hypothetical protein Csa_1G001450 [Cucumis sativus]
tkmiR156k_2	CL104.Contig14_All	squamosa promoter-binding-like protein 13A [Cucumis sativus] >KGN63473.1 hypothetical protein Csa_1G001450 [Cucumis sativus]
tkmiR156k_2	CL104.Contig15_All	squamosa promoter-binding-like protein 13A [Cucumis sativus] >KGN63473.1 hypothetical protein Csa_1G001450 [Cucumis sativus]
tkmiR156k_2	CL104.Contig16_All	squamosa promoter-binding-like protein 13A [Cucumis sativus] >KGN63473.1 hypothetical protein Csa_1G001450 [Cucumis sativus]
tkmiR156k_2	CL104.Contig18_All	squamosa promoter-binding-like protein 13A [Cucumis sativus] >KGN63473.1 hypothetical protein Csa_1G001450 [Cucumis sativus]
tkmiR156k_2	CL104.Contig17_All	squamosa promoter-binding-like protein 13A [Cucumis sativus] >KGN63473.1 hypothetical protein Csa_1G001450 [Cucumis sativus]
tkmiR156k_2	CL104.Contig9_All	squamosa promoter-binding-like protein 13A [Cucumis sativus] >KGN63473.1 hypothetical protein Csa_1G001450 [Cucumis sativus]
tkmiR156k_2	CL104.Contig22_All	squamosa promoter-binding-like protein 13A [Cucumis sativus] >KGN63473.1 hypothetical protein Csa_1G001450 [Cucumis sativus]
tkmiR156k_2	CL104.Contig15_All	squamosa promoter-binding-like protein 13A [Cucumis sativus] >KGN63473.1 hypothetical protein Csa_1G001450 [Cucumis sativus]
tkmiR156k_2	CL104.Contig18_All	squamosa promoter-binding-like protein 13A [Cucumis sativus] >KGN63473.1 hypothetical protein Csa_1G001450 [Cucumis sativus]
tkmiR156k_2	CL104.Contig6_All	squamosa promoter-binding-like protein 13A [Cucumis sativus] >KGN63473.1 hypothetical protein Csa_1G001450 [Cucumis sativus]
tkmiR156k_2	CL104.Contig7_All	squamosa promoter-binding-like protein 13A [Cucumis sativus] >KGN63473.1 hypothetical protein Csa_1G001450 [Cucumis sativus]
tkmiR156k_2	CL104.Contig16_All	squamosa promoter-binding-like protein 13A [Cucumis sativus] >KGN63473.1 hypothetical protein Csa_1G001450 [Cucumis sativus]
tkmiR156k_2	CL104.Contig14_All	squamosa promoter-binding-like protein 13A [Cucumis sativus] >KGN63473.1 hypothetical protein Csa_1G001450 [Cucumis sativus]
tkmiR156k_2	CL104.Contig9_All	squamosa promoter-binding-like protein 13A [Cucumis sativus] >KGN63473.1 hypothetical protein Csa_1G001450 [Cucumis sativus]
tkmiR156k_2	CL104.Contig24_All	squamosa promoter-binding-like protein 13A [Cucumis sativus] >KGN63473.1 hypothetical protein Csa_1G001450 [Cucumis sativus]
tkmiR156k_2	CL104.Contig22_All	squamosa promoter-binding-like protein 13A [Cucumis sativus] >KGN63473.1 hypothetical protein Csa_1G001450 [Cucumis sativus]
tkmiR156k_2	CL104.Contig21_All	squamosa promoter-binding-like protein 13A [Cucumis sativus] >KGN63473.1 hypothetical protein Csa_1G001450 [Cucumis sativus]
tkmiR156k_2	CL104.Contig6_All	squamosa promoter-binding-like protein 13A [Cucumis sativus] >KGN63473.1 hypothetical protein Csa_1G001450 [Cucumis sativus]
tkmiR156k_2	CL104.Contig13_All	squamosa promoter-binding-like protein 13A [Cucumis sativus] >KGN63473.1 hypothetical protein Csa_1G001450 [Cucumis sativus]
tkmiR156k_2	CL104.Contig7_All	squamosa promoter-binding-like protein 13A [Cucumis sativus] >KGN63473.1 hypothetical protein Csa_1G001450 [Cucumis sativus]
tkmiR156k_2	CL104.Contig11_All	squamosa promoter-binding-like protein 13A [Cucumis sativus] >KGN63473.1 hypothetical protein Csa_1G001450 [Cucumis sativus]
tkmiR156k_2	CL104.Contig11_All	squamosa promoter-binding-like protein 13A [Cucumis sativus] >KGN63473.1 hypothetical protein Csa_1G001450 [Cucumis sativus]
tkmiR156k_2	CL104.Contig24_All	squamosa promoter-binding-like protein 13A [Cucumis sativus] >KGN63473.1 hypothetical protein Csa_1G001450 [Cucumis sativus]
tkmiR156k_2	CL104.Contig20_All	squamosa promoter-binding-like protein 13A [Cucumis sativus] >KGN63473.1 hypothetical protein Csa_1G001450 [Cucumis sativus]
tkmiR156k_2	CL7086.Contig3_All	squamosa promoter-binding-like protein 13A [Cucurbita maxima]
tkmiR156k_2	CL7086.Contig3_All	squamosa promoter-binding-like protein 13A [Cucurbita maxima]
tkmiR156k_2	CL4024.Contig1_All	squamosa promoter-binding-like protein 13A [Cucurbita moschata]
tkmiR156k_2	CL4024.Contig3_All	squamosa promoter-binding-like protein 13A [Cucurbita moschata]
tkmiR156k_2	CL4024.Contig5_All	squamosa promoter-binding-like protein 13A [Cucurbita pepo subsp. pepo]
tkmiR156k_2	CL104.Contig23_All	squamosa promoter-binding-like protein 13A [Momordica charantia] >XP_022134619.1 squamosa promoter-binding-like protein 13A [Momordica charantia] >XP_022134620.1 squamosa promoter-binding-like protein 13A [Momordica charantia] >XP_022134621.1 squamosa promoter-binding-like protein 13A [Momordica charantia] >XP_022134622.1 squamosa promoter-binding-like protein 13A [Momordica charantia]
tkmiR156k_2	CL104.Contig23_All	squamosa promoter-binding-like protein 13A [Momordica charantia] >XP_022134619.1 squamosa promoter-binding-like protein 13A [Momordica charantia] >XP_022134620.1 squamosa promoter-binding-like protein 13A [Momordica charantia] >XP_022134621.1 squamosa promoter-binding-like protein 13A [Momordica charantia] >XP_022134622.1 squamosa promoter-binding-like protein 13A [Momordica charantia]
tkmiR156k_2	Unigene1574_All	squamosa promoter-binding-like protein 3 [Cucurbita maxima]
tkmiR156k_2	Unigene12736_All	squamosa promoter-binding-like protein 3 [Cucurbita maxima]
tkmiR156k_2	Unigene12736_All	squamosa promoter-binding-like protein 3 [Cucurbita maxima]
tkmiR156k_2	Unigene1574_All	squamosa promoter-binding-like protein 3 [Cucurbita maxima]
tkmiR156k_2	CL13424.Contig2_All	squamosa promoter-binding-like protein 6 [Cucumis sativus] >XP_011648639.1 squamosa promoter-binding-like protein 6 [Cucumis sativus] >XP_011648643.1 squamosa promoter-binding-like protein 6 [Cucumis sativus] >KGN63774.1 hypothetical protein Csa_1G015680 [Cucumis sativus]
tkmiR156k_2	CL13424.Contig1_All	squamosa promoter-binding-like protein 6 [Cucumis sativus] >XP_011648639.1 squamosa promoter-binding-like protein 6 [Cucumis sativus] >XP_011648643.1 squamosa promoter-binding-like protein 6 [Cucumis sativus] >KGN63774.1 hypothetical protein Csa_1G015680 [Cucumis sativus]
tkmiR156k_2	CL13424.Contig1_All	squamosa promoter-binding-like protein 6 [Cucumis sativus] >XP_011648639.1 squamosa promoter-binding-like protein 6 [Cucumis sativus] >XP_011648643.1 squamosa promoter-binding-like protein 6 [Cucumis sativus] >KGN63774.1 hypothetical protein Csa_1G015680 [Cucumis sativus]
tkmiR156k_2	CL13424.Contig2_All	squamosa promoter-binding-like protein 6 [Cucumis sativus] >XP_011648639.1 squamosa promoter-binding-like protein 6 [Cucumis sativus] >XP_011648643.1 squamosa promoter-binding-like protein 6 [Cucumis sativus] >KGN63774.1 hypothetical protein Csa_1G015680 [Cucumis sativus]
tkmiR156k_2	CL13028.Contig3_All	squamosa promoter-binding-like protein 7 [Cucurbita moschata]
tkmiR156k_2	CL13028.Contig3_All	squamosa promoter-binding-like protein 7 [Cucurbita moschata]
tkmiR156k_2	CL13028.Contig2_All	squamosa promoter-binding-like protein 7 [Cucurbita moschata]
tkmiR156k_2	CL13028.Contig2_All	squamosa promoter-binding-like protein 7 [Cucurbita moschata]
tkmiR156k_2	CL2978.Contig18_All	telomere repeat-binding protein 5-like isoform X1 [Cucurbita pepo subsp. pepo] >XP_023532188.1 telomere repeat-binding protein 5-like isoform X1 [Cucurbita pepo subsp. pepo] >XP_023532189.1 telomere repeat-binding protein 5-like isoform X1 [Cucurbita pepo subsp. pepo] >XP_023532190.1 telomere repeat-binding protein 5-like isoform X1 [Cucurbita pepo subsp. pepo]
tkmiR156k_2	CL2978.Contig13_All	telomere repeat-binding protein 5-like isoform X1 [Cucurbita pepo subsp. pepo] >XP_023532188.1 telomere repeat-binding protein 5-like isoform X1 [Cucurbita pepo subsp. pepo] >XP_023532189.1 telomere repeat-binding protein 5-like isoform X1 [Cucurbita pepo subsp. pepo] >XP_023532190.1 telomere repeat-binding protein 5-like isoform X1 [Cucurbita pepo subsp. pepo]
tkmiR156k_2	CL15257.Contig1_All	U-box domain-containing protein 13-like [Cucurbita maxima]
tkmiR156k_2	CL15257.Contig1_All	U-box domain-containing protein 13-like [Cucurbita maxima]
tkmiR156k_2	CL10926.Contig3_All	uncharacterized protein LOC110036103 [Phalaenopsis equestris]
tkmiR156k_2	CL4233.Contig2_All	uncharacterized protein LOC111435260 [Cucurbita moschata]
tkmiR156k_2	Unigene35078_All	uncharacterized protein LOC111485283 [Cucurbita maxima]
tkmiR156k_2	Unigene35078_All	uncharacterized protein LOC111485283 [Cucurbita maxima]
tkmiR157a-5p	CL1664.Contig32_All	65-kDa microtubule-associated protein 8 isoform X1 [Momordica charantia]
tkmiR157a-5p	CL1664.Contig4_All	65-kDa microtubule-associated protein 8 isoform X1 [Momordica charantia]
tkmiR157a-5p	CL1664.Contig32_All	65-kDa microtubule-associated protein 8 isoform X1 [Momordica charantia]
tkmiR157a-5p	CL1664.Contig4_All	65-kDa microtubule-associated protein 8 isoform X1 [Momordica charantia]
tkmiR157a-5p	CL1664.Contig20_All	65-kDa microtubule-associated protein 8 isoform X2 [Momordica charantia]
tkmiR157a-5p	CL1664.Contig19_All	65-kDa microtubule-associated protein 8 isoform X2 [Momordica charantia]
tkmiR157a-5p	CL1664.Contig20_All	65-kDa microtubule-associated protein 8 isoform X2 [Momordica charantia]
tkmiR157a-5p	CL1664.Contig19_All	65-kDa microtubule-associated protein 8 isoform X2 [Momordica charantia]
tkmiR157a-5p	CL1664.Contig6_All	65-kDa microtubule-associated protein 8-like isoform X1 [Cucurbita moschata]
tkmiR157a-5p	CL1664.Contig3_All	65-kDa microtubule-associated protein 8-like isoform X1 [Cucurbita moschata]
tkmiR157a-5p	CL1664.Contig6_All	65-kDa microtubule-associated protein 8-like isoform X1 [Cucurbita moschata]
tkmiR157a-5p	CL1664.Contig3_All	65-kDa microtubule-associated protein 8-like isoform X1 [Cucurbita moschata]
tkmiR157a-5p	CL1664.Contig2_All	65-kDa microtubule-associated protein 8-like isoform X1 [Cucurbita pepo subsp. pepo]
tkmiR157a-5p	CL1664.Contig31_All	65-kDa microtubule-associated protein 8-like isoform X1 [Cucurbita pepo subsp. pepo]
tkmiR157a-5p	CL1664.Contig30_All	65-kDa microtubule-associated protein 8-like isoform X1 [Cucurbita pepo subsp. pepo]
tkmiR157a-5p	CL1664.Contig17_All	65-kDa microtubule-associated protein 8-like isoform X1 [Cucurbita pepo subsp. pepo]
tkmiR157a-5p	CL1664.Contig22_All	65-kDa microtubule-associated protein 8-like isoform X1 [Cucurbita pepo subsp. pepo]
tkmiR157a-5p	CL1664.Contig23_All	65-kDa microtubule-associated protein 8-like isoform X1 [Cucurbita pepo subsp. pepo]
tkmiR157a-5p	CL1664.Contig30_All	65-kDa microtubule-associated protein 8-like isoform X1 [Cucurbita pepo subsp. pepo]
tkmiR157a-5p	CL1664.Contig15_All	65-kDa microtubule-associated protein 8-like isoform X1 [Cucurbita pepo subsp. pepo]
tkmiR157a-5p	CL1664.Contig2_All	65-kDa microtubule-associated protein 8-like isoform X1 [Cucurbita pepo subsp. pepo]
tkmiR157a-5p	CL1664.Contig23_All	65-kDa microtubule-associated protein 8-like isoform X1 [Cucurbita pepo subsp. pepo]
tkmiR157a-5p	CL1664.Contig8_All	65-kDa microtubule-associated protein 8-like isoform X1 [Cucurbita pepo subsp. pepo]
tkmiR157a-5p	CL1664.Contig8_All	65-kDa microtubule-associated protein 8-like isoform X1 [Cucurbita pepo subsp. pepo]
tkmiR157a-5p	CL1664.Contig17_All	65-kDa microtubule-associated protein 8-like isoform X1 [Cucurbita pepo subsp. pepo]
tkmiR157a-5p	CL1664.Contig33_All	65-kDa microtubule-associated protein 8-like isoform X1 [Cucurbita pepo subsp. pepo]
tkmiR157a-5p	CL1664.Contig33_All	65-kDa microtubule-associated protein 8-like isoform X1 [Cucurbita pepo subsp. pepo]
tkmiR157a-5p	CL1664.Contig31_All	65-kDa microtubule-associated protein 8-like isoform X1 [Cucurbita pepo subsp. pepo]
tkmiR157a-5p	CL1664.Contig22_All	65-kDa microtubule-associated protein 8-like isoform X1 [Cucurbita pepo subsp. pepo]
tkmiR157a-5p	CL1664.Contig15_All	65-kDa microtubule-associated protein 8-like isoform X1 [Cucurbita pepo subsp. pepo]
tkmiR157a-5p	CL1664.Contig16_All	65-kDa microtubule-associated protein 8-like isoform X2 [Cucurbita pepo subsp. pepo]
tkmiR157a-5p	CL1664.Contig16_All	65-kDa microtubule-associated protein 8-like isoform X2 [Cucurbita pepo subsp. pepo]
tkmiR157a-5p	CL1664.Contig14_All	65-kDa microtubule-associated protein 8-like isoform X3 [Cucurbita pepo subsp. pepo]
tkmiR157a-5p	CL1664.Contig14_All	65-kDa microtubule-associated protein 8-like isoform X3 [Cucurbita pepo subsp. pepo]
tkmiR157a-5p	CL7279.Contig2_All	AP2/ERF and B3 domain-containing transcription factor At1g50680-like [Cucumis sativus] >XP_011655965.1 AP2/ERF and B3 domain-containing transcription factor At1g50680-like [Cucumis sativus] >XP_011655970.1 AP2/ERF and B3 domain-containing transcription factor At1g50680-like [Cucumis sativus] >KGN65245.1 DNA-binding protein RAV1 [Cucumis sativus]
tkmiR157a-5p	Unigene10568_All	cationic amino acid transporter 8, vacuolar-like [Cucurbita moschata] >XP_023552965.1 cationic amino acid transporter 8, vacuolar-like [Cucurbita pepo subsp. pepo]
tkmiR157a-5p	CL12639.Contig2_All	crocetin glucosyltransferase, chloroplastic-like [Momordica charantia]
tkmiR157a-5p	CL8675.Contig7_All	DNA-directed RNA polymerase II subunit 1-like isoform X1 [Cucurbita pepo subsp. pepo]
tkmiR157a-5p	CL1664.Contig27_All	dr1-associated corepressor [Cucumis melo]
tkmiR157a-5p	CL1664.Contig26_All	dr1-associated corepressor [Cucumis melo]
tkmiR157a-5p	CL1664.Contig36_All	dr1-associated corepressor [Cucumis melo]
tkmiR157a-5p	CL1664.Contig38_All	dr1-associated corepressor [Cucumis melo]
tkmiR157a-5p	CL1664.Contig27_All	dr1-associated corepressor [Cucumis melo]
tkmiR157a-5p	CL1664.Contig29_All	dr1-associated corepressor [Cucumis melo]
tkmiR157a-5p	CL1664.Contig34_All	dr1-associated corepressor [Cucumis melo]
tkmiR157a-5p	CL1664.Contig18_All	dr1-associated corepressor [Cucumis melo]
tkmiR157a-5p	CL1664.Contig28_All	dr1-associated corepressor [Cucumis melo]
tkmiR157a-5p	CL1664.Contig9_All	dr1-associated corepressor [Cucumis melo]
tkmiR157a-5p	CL1664.Contig25_All	dr1-associated corepressor [Cucumis melo]
tkmiR157a-5p	CL1664.Contig37_All	dr1-associated corepressor [Cucumis melo]
tkmiR157a-5p	CL1664.Contig35_All	dr1-associated corepressor [Cucumis melo]
tkmiR157a-5p	CL1664.Contig18_All	dr1-associated corepressor [Cucumis melo]
tkmiR157a-5p	CL1664.Contig7_All	dr1-associated corepressor [Cucumis melo]
tkmiR157a-5p	CL1664.Contig36_All	dr1-associated corepressor [Cucumis melo]
tkmiR157a-5p	CL1664.Contig37_All	dr1-associated corepressor [Cucumis melo]
tkmiR157a-5p	CL1664.Contig34_All	dr1-associated corepressor [Cucumis melo]
tkmiR157a-5p	CL1664.Contig1_All	dr1-associated corepressor [Cucumis melo]
tkmiR157a-5p	CL1664.Contig7_All	dr1-associated corepressor [Cucumis melo]
tkmiR157a-5p	CL1664.Contig1_All	dr1-associated corepressor [Cucumis melo]
tkmiR157a-5p	CL1664.Contig26_All	dr1-associated corepressor [Cucumis melo]
tkmiR157a-5p	CL1664.Contig35_All	dr1-associated corepressor [Cucumis melo]
tkmiR157a-5p	CL1664.Contig29_All	dr1-associated corepressor [Cucumis melo]
tkmiR157a-5p	CL1664.Contig38_All	dr1-associated corepressor [Cucumis melo]
tkmiR157a-5p	CL1664.Contig9_All	dr1-associated corepressor [Cucumis melo]
tkmiR157a-5p	CL1664.Contig28_All	dr1-associated corepressor [Cucumis melo]
tkmiR157a-5p	CL1664.Contig25_All	dr1-associated corepressor [Cucumis melo]
tkmiR157a-5p	CL1706.Contig21_All	F-box/LRR-repeat protein 20 [Cucumis melo] >XP_008461147.1 F-box/LRR-repeat protein 20 [Cucumis melo] >XP_008461148.1 F-box/LRR-repeat protein 20 [Cucumis melo]
tkmiR157a-5p	CL1706.Contig21_All	F-box/LRR-repeat protein 20 [Cucumis melo] >XP_008461147.1 F-box/LRR-repeat protein 20 [Cucumis melo] >XP_008461148.1 F-box/LRR-repeat protein 20 [Cucumis melo]
tkmiR157a-5p	CL1706.Contig13_All	F-box/LRR-repeat protein 20 [Cucumis melo] >XP_008461147.1 F-box/LRR-repeat protein 20 [Cucumis melo] >XP_008461148.1 F-box/LRR-repeat protein 20 [Cucumis melo]
tkmiR157a-5p	CL1706.Contig13_All	F-box/LRR-repeat protein 20 [Cucumis melo] >XP_008461147.1 F-box/LRR-repeat protein 20 [Cucumis melo] >XP_008461148.1 F-box/LRR-repeat protein 20 [Cucumis melo]
tkmiR157a-5p	Unigene9269_All	gamma-secretase subunit APH1-like [Cucumis melo]
tkmiR157a-5p	Unigene38436_All	GATA transcription factor 25-like [Cucurbita pepo subsp. pepo]
tkmiR157a-5p	Unigene44463_All	GATA transcription factor 25-like isoform X1 [Momordica charantia]
tkmiR157a-5p	Unigene38435_All	GATA transcription factor 25-like isoform X1 [Momordica charantia]
tkmiR157a-5p	Unigene15751_All	GATA transcription factor 25-like isoform X1 [Momordica charantia]
tkmiR157a-5p	Unigene40412_All	GATA transcription factor 25-like isoform X2 [Cucurbita pepo subsp. pepo]
tkmiR157a-5p	Unigene18617_All	heat shock protein 90-5, chloroplastic [Momordica charantia]
tkmiR157a-5p	Unigene18617_All	heat shock protein 90-5, chloroplastic [Momordica charantia]
tkmiR157a-5p	Unigene34803_All	histidine protein methyltransferase 1 homolog [Cucurbita pepo subsp. pepo] >XP_023528867.1 histidine protein methyltransferase 1 homolog [Cucurbita pepo subsp. pepo]
tkmiR157a-5p	Unigene34803_All	histidine protein methyltransferase 1 homolog [Cucurbita pepo subsp. pepo] >XP_023528867.1 histidine protein methyltransferase 1 homolog [Cucurbita pepo subsp. pepo]
tkmiR157a-5p	Unigene41392_All	hypothetical protein Csa_1G269860 [Cucumis sativus]
tkmiR157a-5p	CL3348.Contig1_All	hypothetical protein HannXRQ_Chr02g0053791 [Helianthus annuus]
tkmiR157a-5p	CL1182.Contig5_All	hypothetical protein VITISV_008538 [Vitis vinifera]
tkmiR157a-5p	CL12610.Contig1_All	LOB domain-containing protein 6 [Cucumis sativus] >XP_011648980.1 LOB domain-containing protein 6 [Cucumis sativus] >KGN61226.1 hypothetical protein Csa_2G070920 [Cucumis sativus]
tkmiR157a-5p	CL12610.Contig2_All	LOB domain-containing protein 6 [Cucumis sativus] >XP_011648980.1 LOB domain-containing protein 6 [Cucumis sativus] >KGN61226.1 hypothetical protein Csa_2G070920 [Cucumis sativus]
tkmiR157a-5p	CL12610.Contig2_All	LOB domain-containing protein 6 [Cucumis sativus] >XP_011648980.1 LOB domain-containing protein 6 [Cucumis sativus] >KGN61226.1 hypothetical protein Csa_2G070920 [Cucumis sativus]
tkmiR157a-5p	CL12610.Contig1_All	LOB domain-containing protein 6 [Cucumis sativus] >XP_011648980.1 LOB domain-containing protein 6 [Cucumis sativus] >KGN61226.1 hypothetical protein Csa_2G070920 [Cucumis sativus]
tkmiR157a-5p	CL52.Contig7_All	mediator of RNA polymerase II transcription subunit 21 [Cucurbita moschata] >XP_022958636.1 mediator of RNA polymerase II transcription subunit 21 [Cucurbita moschata] >XP_022996209.1 mediator of RNA polymerase II transcription subunit 21 [Cucurbita maxima] >XP_022996211.1 mediator of RNA polymerase II transcription subunit 21 [Cucurbita maxima]
tkmiR157a-5p	Unigene4854_All	mediator-associated protein 2 [Cucumis sativus] >KGN55103.1 hypothetical protein Csa_4G629490 [Cucumis sativus]
tkmiR157a-5p	Unigene9878_All	NA
tkmiR157a-5p	CL2683.Contig4_All	NA
tkmiR157a-5p	CL2683.Contig5_All	Polyubiquitin [Capsicum baccatum]
tkmiR157a-5p	CL8024.Contig3_All	probable E3 ubiquitin-protein ligase RHY1A [Cucurbita pepo subsp. pepo]
tkmiR157a-5p	CL1134.Contig9_All	probable linoleate 9S-lipoxygenase 5 [Cucurbita maxima]
tkmiR157a-5p	CL1134.Contig6_All	probable linoleate 9S-lipoxygenase 5 [Cucurbita moschata]
tkmiR157a-5p	CL1134.Contig1_All	probable linoleate 9S-lipoxygenase 5 [Cucurbita moschata]
tkmiR157a-5p	CL4935.Contig2_All	probable protein phosphatase 2C 39 [Cucurbita maxima]
tkmiR157a-5p	CL4935.Contig2_All	probable protein phosphatase 2C 39 [Cucurbita maxima]
tkmiR157a-5p	CL4935.Contig3_All	probable protein phosphatase 2C 39 [Cucurbita maxima]
tkmiR157a-5p	CL4935.Contig3_All	probable protein phosphatase 2C 39 [Cucurbita maxima]
tkmiR157a-5p	CL2141.Contig13_All	protein arv1 homolog isoform X1 [Cucumis sativus]
tkmiR157a-5p	CL2141.Contig10_All	protein arv1 homolog isoform X2 [Cucumis sativus] >KGN56329.1 hypothetical protein Csa_3G116660 [Cucumis sativus]
tkmiR157a-5p	CL2141.Contig1_All	protein arv1 homolog isoform X2 [Cucumis sativus] >KGN56329.1 hypothetical protein Csa_3G116660 [Cucumis sativus]
tkmiR157a-5p	CL2141.Contig4_All	protein arv1 homolog isoform X2 [Cucumis sativus] >KGN56329.1 hypothetical protein Csa_3G116660 [Cucumis sativus]
tkmiR157a-5p	CL2141.Contig12_All	protein arv1 homolog isoform X5 [Cucumis melo]
tkmiR157a-5p	CL2141.Contig9_All	protein arv1 homolog isoform X5 [Cucurbita pepo subsp. pepo] >XP_023527860.1 protein arv1 homolog isoform X5 [Cucurbita pepo subsp. pepo]
tkmiR157a-5p	CL8198.Contig1_All	protein ASPARTIC PROTEASE IN GUARD CELL 1-like [Cucurbita maxima]
tkmiR157a-5p	CL7405.Contig1_All	reticulon-like protein B9 [Cucurbita moschata]
tkmiR157a-5p	CL7405.Contig1_All	reticulon-like protein B9 [Cucurbita moschata]
tkmiR157a-5p	CL7405.Contig2_All	reticulon-like protein B9 [Cucurbita pepo subsp. pepo]
tkmiR157a-5p	CL7405.Contig2_All	reticulon-like protein B9 [Cucurbita pepo subsp. pepo]
tkmiR157a-5p	CL9436.Contig1_All	squamosa promoter-binding protein 2-like [Momordica charantia]
tkmiR157a-5p	CL9436.Contig1_All	squamosa promoter-binding protein 2-like [Momordica charantia]
tkmiR157a-5p	CL3430.Contig3_All	squamosa promoter-binding-like protein 12 isoform X1 [Cucurbita pepo subsp. pepo] >XP_023546619.1 squamosa promoter-binding-like protein 12 isoform X1 [Cucurbita pepo subsp. pepo]
tkmiR157a-5p	CL3430.Contig3_All	squamosa promoter-binding-like protein 12 isoform X1 [Cucurbita pepo subsp. pepo] >XP_023546619.1 squamosa promoter-binding-like protein 12 isoform X1 [Cucurbita pepo subsp. pepo]
tkmiR157a-5p	Unigene5615_All	squamosa promoter-binding-like protein 12 isoform X2 [Cucumis sativus]
tkmiR157a-5p	Unigene5615_All	squamosa promoter-binding-like protein 12 isoform X2 [Cucumis sativus]
tkmiR157a-5p	CL3430.Contig1_All	squamosa promoter-binding-like protein 12 isoform X2 [Cucurbita pepo subsp. pepo]
tkmiR157a-5p	CL3430.Contig1_All	squamosa promoter-binding-like protein 12 isoform X2 [Cucurbita pepo subsp. pepo]
tkmiR157a-5p	CL104.Contig8_All	squamosa promoter-binding-like protein 13A [Cucumis sativus] >KGN63473.1 hypothetical protein Csa_1G001450 [Cucumis sativus]
tkmiR157a-5p	CL104.Contig1_All	squamosa promoter-binding-like protein 13A [Cucumis sativus] >KGN63473.1 hypothetical protein Csa_1G001450 [Cucumis sativus]
tkmiR157a-5p	CL104.Contig13_All	squamosa promoter-binding-like protein 13A [Cucumis sativus] >KGN63473.1 hypothetical protein Csa_1G001450 [Cucumis sativus]
tkmiR157a-5p	CL104.Contig14_All	squamosa promoter-binding-like protein 13A [Cucumis sativus] >KGN63473.1 hypothetical protein Csa_1G001450 [Cucumis sativus]
tkmiR157a-5p	CL104.Contig15_All	squamosa promoter-binding-like protein 13A [Cucumis sativus] >KGN63473.1 hypothetical protein Csa_1G001450 [Cucumis sativus]
tkmiR157a-5p	CL104.Contig16_All	squamosa promoter-binding-like protein 13A [Cucumis sativus] >KGN63473.1 hypothetical protein Csa_1G001450 [Cucumis sativus]
tkmiR157a-5p	CL104.Contig9_All	squamosa promoter-binding-like protein 13A [Cucumis sativus] >KGN63473.1 hypothetical protein Csa_1G001450 [Cucumis sativus]
tkmiR157a-5p	CL104.Contig22_All	squamosa promoter-binding-like protein 13A [Cucumis sativus] >KGN63473.1 hypothetical protein Csa_1G001450 [Cucumis sativus]
tkmiR157a-5p	CL104.Contig15_All	squamosa promoter-binding-like protein 13A [Cucumis sativus] >KGN63473.1 hypothetical protein Csa_1G001450 [Cucumis sativus]
tkmiR157a-5p	CL104.Contig6_All	squamosa promoter-binding-like protein 13A [Cucumis sativus] >KGN63473.1 hypothetical protein Csa_1G001450 [Cucumis sativus]
tkmiR157a-5p	CL104.Contig16_All	squamosa promoter-binding-like protein 13A [Cucumis sativus] >KGN63473.1 hypothetical protein Csa_1G001450 [Cucumis sativus]
tkmiR157a-5p	CL104.Contig14_All	squamosa promoter-binding-like protein 13A [Cucumis sativus] >KGN63473.1 hypothetical protein Csa_1G001450 [Cucumis sativus]
tkmiR157a-5p	CL104.Contig22_All	squamosa promoter-binding-like protein 13A [Cucumis sativus] >KGN63473.1 hypothetical protein Csa_1G001450 [Cucumis sativus]
tkmiR157a-5p	CL104.Contig21_All	squamosa promoter-binding-like protein 13A [Cucumis sativus] >KGN63473.1 hypothetical protein Csa_1G001450 [Cucumis sativus]
tkmiR157a-5p	CL104.Contig6_All	squamosa promoter-binding-like protein 13A [Cucumis sativus] >KGN63473.1 hypothetical protein Csa_1G001450 [Cucumis sativus]
tkmiR157a-5p	CL104.Contig13_All	squamosa promoter-binding-like protein 13A [Cucumis sativus] >KGN63473.1 hypothetical protein Csa_1G001450 [Cucumis sativus]
tkmiR157a-5p	CL104.Contig7_All	squamosa promoter-binding-like protein 13A [Cucumis sativus] >KGN63473.1 hypothetical protein Csa_1G001450 [Cucumis sativus]
tkmiR157a-5p	CL104.Contig11_All	squamosa promoter-binding-like protein 13A [Cucumis sativus] >KGN63473.1 hypothetical protein Csa_1G001450 [Cucumis sativus]
tkmiR157a-5p	CL104.Contig24_All	squamosa promoter-binding-like protein 13A [Cucumis sativus] >KGN63473.1 hypothetical protein Csa_1G001450 [Cucumis sativus]
tkmiR157a-5p	CL104.Contig8_All	squamosa promoter-binding-like protein 13A [Cucumis sativus] >KGN63473.1 hypothetical protein Csa_1G001450 [Cucumis sativus]
tkmiR157a-5p	CL104.Contig20_All	squamosa promoter-binding-like protein 13A [Cucumis sativus] >KGN63473.1 hypothetical protein Csa_1G001450 [Cucumis sativus]
tkmiR157a-5p	CL104.Contig17_All	squamosa promoter-binding-like protein 13A [Cucumis sativus] >KGN63473.1 hypothetical protein Csa_1G001450 [Cucumis sativus]
tkmiR157a-5p	CL104.Contig21_All	squamosa promoter-binding-like protein 13A [Cucumis sativus] >KGN63473.1 hypothetical protein Csa_1G001450 [Cucumis sativus]
tkmiR157a-5p	CL104.Contig18_All	squamosa promoter-binding-like protein 13A [Cucumis sativus] >KGN63473.1 hypothetical protein Csa_1G001450 [Cucumis sativus]
tkmiR157a-5p	CL104.Contig17_All	squamosa promoter-binding-like protein 13A [Cucumis sativus] >KGN63473.1 hypothetical protein Csa_1G001450 [Cucumis sativus]
tkmiR157a-5p	CL104.Contig18_All	squamosa promoter-binding-like protein 13A [Cucumis sativus] >KGN63473.1 hypothetical protein Csa_1G001450 [Cucumis sativus]
tkmiR157a-5p	CL104.Contig7_All	squamosa promoter-binding-like protein 13A [Cucumis sativus] >KGN63473.1 hypothetical protein Csa_1G001450 [Cucumis sativus]
tkmiR157a-5p	CL104.Contig9_All	squamosa promoter-binding-like protein 13A [Cucumis sativus] >KGN63473.1 hypothetical protein Csa_1G001450 [Cucumis sativus]
tkmiR157a-5p	CL104.Contig24_All	squamosa promoter-binding-like protein 13A [Cucumis sativus] >KGN63473.1 hypothetical protein Csa_1G001450 [Cucumis sativus]
tkmiR157a-5p	CL104.Contig11_All	squamosa promoter-binding-like protein 13A [Cucumis sativus] >KGN63473.1 hypothetical protein Csa_1G001450 [Cucumis sativus]
tkmiR157a-5p	CL104.Contig20_All	squamosa promoter-binding-like protein 13A [Cucumis sativus] >KGN63473.1 hypothetical protein Csa_1G001450 [Cucumis sativus]
tkmiR157a-5p	CL7086.Contig3_All	squamosa promoter-binding-like protein 13A [Cucurbita maxima]
tkmiR157a-5p	CL7086.Contig3_All	squamosa promoter-binding-like protein 13A [Cucurbita maxima]
tkmiR157a-5p	CL4024.Contig1_All	squamosa promoter-binding-like protein 13A [Cucurbita moschata]
tkmiR157a-5p	CL4024.Contig3_All	squamosa promoter-binding-like protein 13A [Cucurbita moschata]
tkmiR157a-5p	CL4024.Contig1_All	squamosa promoter-binding-like protein 13A [Cucurbita moschata]
tkmiR157a-5p	CL4024.Contig3_All	squamosa promoter-binding-like protein 13A [Cucurbita moschata]
tkmiR157a-5p	CL4024.Contig5_All	squamosa promoter-binding-like protein 13A [Cucurbita pepo subsp. pepo]
tkmiR157a-5p	CL4024.Contig5_All	squamosa promoter-binding-like protein 13A [Cucurbita pepo subsp. pepo]
tkmiR157a-5p	CL104.Contig23_All	squamosa promoter-binding-like protein 13A [Momordica charantia] >XP_022134619.1 squamosa promoter-binding-like protein 13A [Momordica charantia] >XP_022134620.1 squamosa promoter-binding-like protein 13A [Momordica charantia] >XP_022134621.1 squamosa promoter-binding-like protein 13A [Momordica charantia] >XP_022134622.1 squamosa promoter-binding-like protein 13A [Momordica charantia]
tkmiR157a-5p	CL104.Contig23_All	squamosa promoter-binding-like protein 13A [Momordica charantia] >XP_022134619.1 squamosa promoter-binding-like protein 13A [Momordica charantia] >XP_022134620.1 squamosa promoter-binding-like protein 13A [Momordica charantia] >XP_022134621.1 squamosa promoter-binding-like protein 13A [Momordica charantia] >XP_022134622.1 squamosa promoter-binding-like protein 13A [Momordica charantia]
tkmiR157a-5p	Unigene1574_All	squamosa promoter-binding-like protein 3 [Cucurbita maxima]
tkmiR157a-5p	Unigene1574_All	squamosa promoter-binding-like protein 3 [Cucurbita maxima]
tkmiR157a-5p	Unigene12736_All	squamosa promoter-binding-like protein 3 [Cucurbita maxima]
tkmiR157a-5p	Unigene12736_All	squamosa promoter-binding-like protein 3 [Cucurbita maxima]
tkmiR157a-5p	CL13424.Contig1_All	squamosa promoter-binding-like protein 6 [Cucumis sativus] >XP_011648639.1 squamosa promoter-binding-like protein 6 [Cucumis sativus] >XP_011648643.1 squamosa promoter-binding-like protein 6 [Cucumis sativus] >KGN63774.1 hypothetical protein Csa_1G015680 [Cucumis sativus]
tkmiR157a-5p	CL13424.Contig2_All	squamosa promoter-binding-like protein 6 [Cucumis sativus] >XP_011648639.1 squamosa promoter-binding-like protein 6 [Cucumis sativus] >XP_011648643.1 squamosa promoter-binding-like protein 6 [Cucumis sativus] >KGN63774.1 hypothetical protein Csa_1G015680 [Cucumis sativus]
tkmiR157a-5p	CL13424.Contig1_All	squamosa promoter-binding-like protein 6 [Cucumis sativus] >XP_011648639.1 squamosa promoter-binding-like protein 6 [Cucumis sativus] >XP_011648643.1 squamosa promoter-binding-like protein 6 [Cucumis sativus] >KGN63774.1 hypothetical protein Csa_1G015680 [Cucumis sativus]
tkmiR157a-5p	CL13424.Contig2_All	squamosa promoter-binding-like protein 6 [Cucumis sativus] >XP_011648639.1 squamosa promoter-binding-like protein 6 [Cucumis sativus] >XP_011648643.1 squamosa promoter-binding-like protein 6 [Cucumis sativus] >KGN63774.1 hypothetical protein Csa_1G015680 [Cucumis sativus]
tkmiR157a-5p	CL13028.Contig3_All	squamosa promoter-binding-like protein 7 [Cucurbita moschata]
tkmiR157a-5p	CL13028.Contig2_All	squamosa promoter-binding-like protein 7 [Cucurbita moschata]
tkmiR157a-5p	CL13028.Contig3_All	squamosa promoter-binding-like protein 7 [Cucurbita moschata]
tkmiR157a-5p	CL13028.Contig2_All	squamosa promoter-binding-like protein 7 [Cucurbita moschata]
tkmiR157a-5p	Unigene23708_All	uncharacterized protein LOC103495585 [Cucumis melo]
tkmiR157a-5p	CL14275.Contig4_All	uncharacterized protein LOC111464298 [Cucurbita moschata] >XP_023513962.1 uncharacterized protein LOC111778399 [Cucurbita pepo subsp. pepo]
tkmiR157a-5p	CL14275.Contig4_All	uncharacterized protein LOC111464298 [Cucurbita moschata] >XP_023513962.1 uncharacterized protein LOC111778399 [Cucurbita pepo subsp. pepo]
tkmiR157a-5p	CL2141.Contig3_All	uncharacterized protein LOC111479047 isoform X2 [Cucurbita maxima] >XP_022979277.1 uncharacterized protein LOC111479047 isoform X2 [Cucurbita maxima]
tkmiR157a-5p	CL2141.Contig5_All	uncharacterized protein LOC111479047 isoform X2 [Cucurbita maxima] >XP_022979277.1 uncharacterized protein LOC111479047 isoform X2 [Cucurbita maxima]
tkmiR157a-5p	CL14275.Contig3_All	uncharacterized protein LOC111494630 [Cucurbita maxima]
tkmiR157a-5p	CL14275.Contig3_All	uncharacterized protein LOC111494630 [Cucurbita maxima]
tkmiR157a-5p	Unigene36069_All	uncharacterized protein LOC111780612 isoform X1 [Cucurbita pepo subsp. pepo]
tkmiR157a-5p	CL3348.Contig2_All	uncharacterized protein LOC112038511 isoform X1 [Quercus suber] >XP_023927097.1 uncharacterized protein LOC112038511 isoform X2 [Quercus suber] >XP_023927098.1 uncharacterized protein LOC112038511 isoform X3 [Quercus suber] >XP_023927099.1 uncharacterized protein LOC112038511 isoform X1 [Quercus suber] >XP_023927100.1 uncharacterized protein LOC112038511 isoform X1 [Quercus suber]
tkmiR157d-3p	CL7263.Contig12_All	beta-glucosidase-like SFR2, chloroplastic [Cucurbita maxima]
tkmiR157d-3p	CL7263.Contig4_All	beta-glucosidase-like SFR2, chloroplastic [Cucurbita maxima]
tkmiR157d-3p	CL7263.Contig12_All	beta-glucosidase-like SFR2, chloroplastic [Cucurbita maxima]
tkmiR157d-3p	CL7263.Contig4_All	beta-glucosidase-like SFR2, chloroplastic [Cucurbita maxima]
tkmiR157d-3p	CL7263.Contig2_All	beta-glucosidase-like SFR2, chloroplastic isoform X1 [Cucumis melo]
tkmiR157d-3p	CL7263.Contig3_All	beta-glucosidase-like SFR2, chloroplastic isoform X1 [Cucumis melo]
tkmiR157d-3p	CL7263.Contig1_All	beta-glucosidase-like SFR2, chloroplastic isoform X1 [Cucumis melo]
tkmiR157d-3p	CL7263.Contig1_All	beta-glucosidase-like SFR2, chloroplastic isoform X1 [Cucumis melo]
tkmiR157d-3p	CL7263.Contig3_All	beta-glucosidase-like SFR2, chloroplastic isoform X1 [Cucumis melo]
tkmiR157d-3p	CL7263.Contig13_All	beta-glucosidase-like SFR2, chloroplastic isoform X1 [Cucumis melo]
tkmiR157d-3p	CL7263.Contig2_All	beta-glucosidase-like SFR2, chloroplastic isoform X1 [Cucumis melo]
tkmiR157d-3p	CL7263.Contig13_All	beta-glucosidase-like SFR2, chloroplastic isoform X1 [Cucumis melo]
tkmiR157d-3p	CL7263.Contig11_All	beta-glucosidase-like SFR2, chloroplastic isoform X1 [Cucumis sativus] >KGN47440.1 hypothetical protein Csa_6G324840 [Cucumis sativus]
tkmiR157d-3p	CL7263.Contig11_All	beta-glucosidase-like SFR2, chloroplastic isoform X1 [Cucumis sativus] >KGN47440.1 hypothetical protein Csa_6G324840 [Cucumis sativus]
tkmiR157d-3p	CL7936.Contig2_All	calcium-transporting ATPase 9, plasma membrane-type isoform X2 [Cucurbita pepo subsp. pepo]
tkmiR157d-3p	CL7936.Contig1_All	calcium-transporting ATPase 9, plasma membrane-type isoform X2 [Cucurbita pepo subsp. pepo]
tkmiR157d-3p	CL517.Contig1_All	centrosomal protein of 83 kDa [Cucurbita pepo subsp. pepo]
tkmiR157d-3p	CL517.Contig4_All	centrosomal protein of 83 kDa [Cucurbita pepo subsp. pepo]
tkmiR157d-3p	CL15299.Contig1_All	hypothetical protein CHLRE_17g729101v5 [Chlamydomonas reinhardtii]
tkmiR157d-3p	CL15299.Contig1_All	hypothetical protein CHLRE_17g729101v5 [Chlamydomonas reinhardtii]
tkmiR157d-3p	Unigene16845_All	linoleate 9S-lipoxygenase 6-like [Momordica charantia]
tkmiR157d-3p	CL12610.Contig1_All	LOB domain-containing protein 6 [Cucumis sativus] >XP_011648980.1 LOB domain-containing protein 6 [Cucumis sativus] >KGN61226.1 hypothetical protein Csa_2G070920 [Cucumis sativus]
tkmiR157d-3p	CL12610.Contig1_All	LOB domain-containing protein 6 [Cucumis sativus] >XP_011648980.1 LOB domain-containing protein 6 [Cucumis sativus] >KGN61226.1 hypothetical protein Csa_2G070920 [Cucumis sativus]
tkmiR157d-3p	CL12610.Contig2_All	LOB domain-containing protein 6 [Cucumis sativus] >XP_011648980.1 LOB domain-containing protein 6 [Cucumis sativus] >KGN61226.1 hypothetical protein Csa_2G070920 [Cucumis sativus]
tkmiR157d-3p	CL12610.Contig2_All	LOB domain-containing protein 6 [Cucumis sativus] >XP_011648980.1 LOB domain-containing protein 6 [Cucumis sativus] >KGN61226.1 hypothetical protein Csa_2G070920 [Cucumis sativus]
tkmiR157d-3p	Unigene22418_All	MLO-like protein 3 isoform X1 [Cucurbita moschata]
tkmiR157d-3p	Unigene8750_All	NA
tkmiR157d-3p	CL7734.Contig2_All	NA
tkmiR157d-3p	Unigene17017_All	NA
tkmiR157d-3p	CL15299.Contig2_All	NA
tkmiR157d-3p	Unigene42976_All	NA
tkmiR157d-3p	CL15299.Contig2_All	NA
tkmiR157d-3p	Unigene8750_All	NA
tkmiR157d-3p	Unigene17017_All	NA
tkmiR157d-3p	Unigene19902_All	NADH dehydrogenase [ubiquinone] 1 beta subcomplex subunit 8, mitochondrial [Cucurbita maxima]
tkmiR157d-3p	Unigene5204_All	probable 1-deoxy-D-xylulose-5-phosphate synthase 2, chloroplastic [Cucurbita moschata]
tkmiR157d-3p	Unigene7463_All	probable 1-deoxy-D-xylulose-5-phosphate synthase 2, chloroplastic [Cucurbita moschata]
tkmiR157d-3p	Unigene24747_All	probable 1-deoxy-D-xylulose-5-phosphate synthase 2, chloroplastic [Cucurbita moschata]
tkmiR157d-3p	Unigene58621_All	probable 1-deoxy-D-xylulose-5-phosphate synthase 2, chloroplastic [Cucurbita moschata]
tkmiR157d-3p	Unigene58620_All	probable 1-deoxy-D-xylulose-5-phosphate synthase 2, chloroplastic [Cucurbita moschata]
tkmiR157d-3p	Unigene42235_All	probable 1-deoxy-D-xylulose-5-phosphate synthase 2, chloroplastic [Manihot esculenta] >OAY32038.1 hypothetical protein MANES_14G161600 [Manihot esculenta]
tkmiR157d-3p	Unigene12674_All	probable linoleate 9S-lipoxygenase 5 [Cucurbita maxima]
tkmiR157d-3p	Unigene7385_All	probable linoleate 9S-lipoxygenase 5 [Cucurbita pepo subsp. pepo]
tkmiR157d-3p	Unigene6141_All	probable linoleate 9S-lipoxygenase 5 [Momordica charantia]
tkmiR157d-3p	Unigene31625_All	serine carboxypeptidase-like 27 [Cucurbita moschata]
tkmiR157d-3p	CL14887.Contig3_All	serine carboxypeptidase-like 27 [Cucurbita pepo subsp. pepo]
tkmiR157d-3p	CL4937.Contig3_All	serine/threonine-protein kinase D6PKL1-like [Cucurbita pepo subsp. pepo] >XP_023517852.1 serine/threonine-protein kinase D6PKL1-like [Cucurbita pepo subsp. pepo]
tkmiR157d-3p	CL5855.Contig3_All	serine/threonine-protein kinase EDR1 [Cucumis melo]
tkmiR157d-3p	CL5855.Contig2_All	serine/threonine-protein kinase EDR1 [Cucumis melo]
tkmiR157d-3p	CL5855.Contig3_All	serine/threonine-protein kinase EDR1 [Cucumis melo]
tkmiR157d-3p	CL5855.Contig7_All	serine/threonine-protein kinase EDR1 [Cucumis melo]
tkmiR157d-3p	CL5855.Contig2_All	serine/threonine-protein kinase EDR1 [Cucumis melo]
tkmiR157d-3p	CL5855.Contig1_All	serine/threonine-protein kinase EDR1 [Cucumis melo]
tkmiR157d-3p	CL5855.Contig1_All	serine/threonine-protein kinase EDR1 [Cucumis melo]
tkmiR157d-3p	CL5855.Contig7_All	serine/threonine-protein kinase EDR1 [Cucumis melo]
tkmiR157d-3p	CL5855.Contig5_All	serine/threonine-protein kinase EDR1 [Cucumis sativus]
tkmiR157d-3p	CL5855.Contig5_All	serine/threonine-protein kinase EDR1 [Cucumis sativus]
tkmiR157d-3p	Unigene12535_All	ubiquitin carboxyl-terminal hydrolase 26-like [Cucurbita pepo subsp. pepo]
tkmiR157d-3p	CL8065.Contig2_All	ubiquitin carboxyl-terminal hydrolase 5 isoform X1 [Cucumis melo]
tkmiR157d-3p	Unigene3327_All	WD repeat-containing protein 55 [Momordica charantia]
tkmiR157d-3p	Unigene3327_All	WD repeat-containing protein 55 [Momordica charantia]
tkmiR159a-5p	CL2175.Contig3_All	30S ribosomal protein S1, chloroplastic [Momordica charantia]
tkmiR159a-5p	CL2175.Contig7_All	30S ribosomal protein S1, chloroplastic [Momordica charantia]
tkmiR159a-5p	CL2175.Contig6_All	30S ribosomal protein S1, chloroplastic [Momordica charantia]
tkmiR159a-5p	Unigene3928_All	ACT domain-containing protein ACR4-like [Cucumis sativus] >KGN53037.1 hypothetical protein Csa_4G011840 [Cucumis sativus]
tkmiR159a-5p	CL7465.Contig1_All	NA
tkmiR159a-5p	CL7465.Contig1_All	NA
tkmiR159a-5p	CL7465.Contig2_All	NA
tkmiR159a-5p	CL7465.Contig2_All	NA
tkmiR159a-5p	CL380.Contig18_All	protein EI24 homolog [Cucumis melo]
tkmiR159a-5p	CL380.Contig16_All	protein EI24 homolog [Cucumis melo]
tkmiR159a-5p	CL380.Contig14_All	protein EI24 homolog [Cucumis melo]
tkmiR159a-5p	CL380.Contig17_All	protein EI24 homolog [Cucumis melo]
tkmiR159a-5p	CL380.Contig28_All	protein EI24 homolog [Cucurbita pepo subsp. pepo] >XP_023515046.1 protein EI24 homolog [Cucurbita pepo subsp. pepo]
tkmiR159a-5p	CL380.Contig25_All	protein EI24 homolog isoform X1 [Cucurbita moschata] >XP_022957443.1 protein EI24 homolog isoform X1 [Cucurbita moschata]
tkmiR159a-5p	CL380.Contig20_All	protein EI24 homolog isoform X1 [Cucurbita moschata] >XP_022957443.1 protein EI24 homolog isoform X1 [Cucurbita moschata]
tkmiR159a-5p	Unigene86_All	protein EI24 homolog isoform X1 [Cucurbita moschata] >XP_022957443.1 protein EI24 homolog isoform X1 [Cucurbita moschata]
tkmiR159a-5p	CL380.Contig6_All	protein EI24 homolog isoform X1 [Cucurbita moschata] >XP_022957443.1 protein EI24 homolog isoform X1 [Cucurbita moschata]
tkmiR159a-5p	Unigene2408_All	protein EI24 homolog isoform X2 [Cucurbita moschata]
tkmiR159a-5p	CL11157.Contig2_All	serine/threonine-protein kinase D6PKL2-like [Cucurbita pepo subsp. pepo] >XP_023543685.1 serine/threonine-protein kinase D6PKL2-like [Cucurbita pepo subsp. pepo]
tkmiR159a-5p	CL11157.Contig4_All	serine/threonine-protein kinase D6PKL2-like [Cucurbita pepo subsp. pepo] >XP_023543685.1 serine/threonine-protein kinase D6PKL2-like [Cucurbita pepo subsp. pepo]
tkmiR159a-5p	CL11157.Contig5_All	serine/threonine-protein kinase D6PKL2-like [Cucurbita pepo subsp. pepo] >XP_023543685.1 serine/threonine-protein kinase D6PKL2-like [Cucurbita pepo subsp. pepo]
tkmiR159a-5p	CL11157.Contig2_All	serine/threonine-protein kinase D6PKL2-like [Cucurbita pepo subsp. pepo] >XP_023543685.1 serine/threonine-protein kinase D6PKL2-like [Cucurbita pepo subsp. pepo]
tkmiR159a-5p	CL11157.Contig5_All	serine/threonine-protein kinase D6PKL2-like [Cucurbita pepo subsp. pepo] >XP_023543685.1 serine/threonine-protein kinase D6PKL2-like [Cucurbita pepo subsp. pepo]
tkmiR159a-5p	CL11157.Contig4_All	serine/threonine-protein kinase D6PKL2-like [Cucurbita pepo subsp. pepo] >XP_023543685.1 serine/threonine-protein kinase D6PKL2-like [Cucurbita pepo subsp. pepo]
tkmiR159a-5p	Unigene39623_All	uncharacterized protein LOC111800993 isoform X2 [Cucurbita pepo subsp. pepo]
tkmiR160	CL9181.Contig2_All	auxin response factor 16-like [Cucurbita moschata]
tkmiR160	CL9181.Contig2_All	auxin response factor 16-like [Cucurbita moschata]
tkmiR160	CL9181.Contig4_All	auxin response factor 16-like [Cucurbita moschata]
tkmiR160	CL9181.Contig4_All	auxin response factor 16-like [Cucurbita moschata]
tkmiR160	CL3082.Contig4_All	auxin response factor 18 [Cucumis melo]
tkmiR160	CL3082.Contig1_All	auxin response factor 18 [Cucumis melo]
tkmiR160	CL3082.Contig4_All	auxin response factor 18 [Cucumis melo]
tkmiR160	CL3082.Contig1_All	auxin response factor 18 [Cucumis melo]
tkmiR160	CL3082.Contig2_All	auxin response factor 18-like [Cucurbita pepo subsp. pepo]
tkmiR160	CL3082.Contig2_All	auxin response factor 18-like [Cucurbita pepo subsp. pepo]
tkmiR160	CL9181.Contig1_All	auxin response factor 18-like [Momordica charantia]
tkmiR160	CL9181.Contig1_All	auxin response factor 18-like [Momordica charantia]
tkmiR160	CL4390.Contig4_All	hypothetical protein Csa_6G404290 [Cucumis sativus]
tkmiR160	CL4390.Contig6_All	hypothetical protein Csa_6G404290 [Cucumis sativus]
tkmiR160	CL4390.Contig4_All	hypothetical protein Csa_6G404290 [Cucumis sativus]
tkmiR160	CL4390.Contig6_All	hypothetical protein Csa_6G404290 [Cucumis sativus]
tkmiR160	CL3423.Contig2_All	NA
tkmiR160	CL3423.Contig2_All	NA
tkmiR160	CL3857.Contig6_All	protein argonaute 5 [Cucumis melo]
tkmiR160	CL3857.Contig6_All	protein argonaute 5 [Cucumis melo]
tkmiR160	CL745.Contig1_All	uncharacterized protein LOC111794432 [Cucurbita pepo subsp. pepo]
tkmiR160	CL745.Contig1_All	uncharacterized protein LOC111794432 [Cucurbita pepo subsp. pepo]
tkmiR160a-5p	CL9181.Contig5_All	auxin response factor 16-like [Cucurbita moschata]
tkmiR160a-5p	CL9181.Contig5_All	auxin response factor 16-like [Cucurbita moschata]
tkmiR160a-5p	CL9181.Contig3_All	auxin response factor 16-like [Cucurbita moschata]
tkmiR160a-5p	CL9181.Contig3_All	auxin response factor 16-like [Cucurbita moschata]
tkmiR160a-5p	CL10849.Contig2_All	auxin response factor 17-like isoform X1 [Cucurbita moschata] >XP_022951563.1 auxin response factor 17-like isoform X1 [Cucurbita moschata]
tkmiR160a-5p	CL10849.Contig2_All	auxin response factor 17-like isoform X1 [Cucurbita moschata] >XP_022951563.1 auxin response factor 17-like isoform X1 [Cucurbita moschata]
tkmiR160a-5p	CL10849.Contig3_All	auxin response factor 17-like isoform X1 [Cucurbita moschata] >XP_022951563.1 auxin response factor 17-like isoform X1 [Cucurbita moschata]
tkmiR160a-5p	CL10849.Contig3_All	auxin response factor 17-like isoform X1 [Cucurbita moschata] >XP_022951563.1 auxin response factor 17-like isoform X1 [Cucurbita moschata]
tkmiR160a-5p	CL5622.Contig2_All	auxin response factor 18-like [Momordica charantia]
tkmiR160a-5p	CL5622.Contig1_All	auxin response factor 18-like [Momordica charantia]
tkmiR160a-5p	CL5622.Contig1_All	auxin response factor 18-like [Momordica charantia]
tkmiR160a-5p	CL5622.Contig2_All	auxin response factor 18-like [Momordica charantia]
tkmiR160a-5p_1	CL9181.Contig5_All	auxin response factor 16-like [Cucurbita moschata]
tkmiR160a-5p_1	CL9181.Contig5_All	auxin response factor 16-like [Cucurbita moschata]
tkmiR160a-5p_1	CL9181.Contig3_All	auxin response factor 16-like [Cucurbita moschata]
tkmiR160a-5p_1	CL9181.Contig3_All	auxin response factor 16-like [Cucurbita moschata]
tkmiR160a-5p_1	CL10849.Contig2_All	auxin response factor 17-like isoform X1 [Cucurbita moschata] >XP_022951563.1 auxin response factor 17-like isoform X1 [Cucurbita moschata]
tkmiR160a-5p_1	CL10849.Contig2_All	auxin response factor 17-like isoform X1 [Cucurbita moschata] >XP_022951563.1 auxin response factor 17-like isoform X1 [Cucurbita moschata]
tkmiR160a-5p_1	CL10849.Contig3_All	auxin response factor 17-like isoform X1 [Cucurbita moschata] >XP_022951563.1 auxin response factor 17-like isoform X1 [Cucurbita moschata]
tkmiR160a-5p_1	CL10849.Contig3_All	auxin response factor 17-like isoform X1 [Cucurbita moschata] >XP_022951563.1 auxin response factor 17-like isoform X1 [Cucurbita moschata]
tkmiR160a-5p_1	CL5622.Contig2_All	auxin response factor 18-like [Momordica charantia]
tkmiR160a-5p_1	CL5622.Contig1_All	auxin response factor 18-like [Momordica charantia]
tkmiR160a-5p_1	CL5622.Contig1_All	auxin response factor 18-like [Momordica charantia]
tkmiR160a-5p_1	CL5622.Contig2_All	auxin response factor 18-like [Momordica charantia]
tkmiR160b_1	CL9181.Contig5_All	auxin response factor 16-like [Cucurbita moschata]
tkmiR160b_1	CL9181.Contig5_All	auxin response factor 16-like [Cucurbita moschata]
tkmiR160b_1	CL9181.Contig3_All	auxin response factor 16-like [Cucurbita moschata]
tkmiR160b_1	CL9181.Contig3_All	auxin response factor 16-like [Cucurbita moschata]
tkmiR160b_1	CL10849.Contig2_All	auxin response factor 17-like isoform X1 [Cucurbita moschata] >XP_022951563.1 auxin response factor 17-like isoform X1 [Cucurbita moschata]
tkmiR160b_1	CL10849.Contig2_All	auxin response factor 17-like isoform X1 [Cucurbita moschata] >XP_022951563.1 auxin response factor 17-like isoform X1 [Cucurbita moschata]
tkmiR160b_1	CL10849.Contig3_All	auxin response factor 17-like isoform X1 [Cucurbita moschata] >XP_022951563.1 auxin response factor 17-like isoform X1 [Cucurbita moschata]
tkmiR160b_1	CL10849.Contig3_All	auxin response factor 17-like isoform X1 [Cucurbita moschata] >XP_022951563.1 auxin response factor 17-like isoform X1 [Cucurbita moschata]
tkmiR160b_1	CL5622.Contig2_All	auxin response factor 18-like [Momordica charantia]
tkmiR160b_1	CL5622.Contig1_All	auxin response factor 18-like [Momordica charantia]
tkmiR160b_1	CL5622.Contig1_All	auxin response factor 18-like [Momordica charantia]
tkmiR160b_1	CL5622.Contig2_All	auxin response factor 18-like [Momordica charantia]
tkmiR160h_1	CL9181.Contig5_All	auxin response factor 16-like [Cucurbita moschata]
tkmiR160h_1	CL9181.Contig5_All	auxin response factor 16-like [Cucurbita moschata]
tkmiR160h_1	CL9181.Contig3_All	auxin response factor 16-like [Cucurbita moschata]
tkmiR160h_1	CL9181.Contig3_All	auxin response factor 16-like [Cucurbita moschata]
tkmiR160h_1	CL10849.Contig2_All	auxin response factor 17-like isoform X1 [Cucurbita moschata] >XP_022951563.1 auxin response factor 17-like isoform X1 [Cucurbita moschata]
tkmiR160h_1	CL10849.Contig2_All	auxin response factor 17-like isoform X1 [Cucurbita moschata] >XP_022951563.1 auxin response factor 17-like isoform X1 [Cucurbita moschata]
tkmiR160h_1	CL10849.Contig3_All	auxin response factor 17-like isoform X1 [Cucurbita moschata] >XP_022951563.1 auxin response factor 17-like isoform X1 [Cucurbita moschata]
tkmiR160h_1	CL10849.Contig3_All	auxin response factor 17-like isoform X1 [Cucurbita moschata] >XP_022951563.1 auxin response factor 17-like isoform X1 [Cucurbita moschata]
tkmiR160h_1	CL5622.Contig2_All	auxin response factor 18-like [Momordica charantia]
tkmiR160h_1	CL5622.Contig1_All	auxin response factor 18-like [Momordica charantia]
tkmiR160h_1	CL5622.Contig1_All	auxin response factor 18-like [Momordica charantia]
tkmiR160h_1	CL5622.Contig2_All	auxin response factor 18-like [Momordica charantia]
tkmiR160h_1	Unigene41108_All	probable aldo-keto reductase 2 [Momordica charantia]
tkmiR160h_1	Unigene41109_All	probable aldo-keto reductase 2 [Momordica charantia]
tkmiR162a-3p	Unigene62138_All	40S ribosomal protein S4-like [Quercus suber]
tkmiR162a-3p	CL7591.Contig6_All	endoribonuclease Dicer homolog 1 [Cucumis melo]
tkmiR162a-3p	CL7591.Contig5_All	endoribonuclease Dicer homolog 1 [Cucumis melo]
tkmiR162a-3p	CL7591.Contig2_All	endoribonuclease Dicer homolog 1 [Cucumis melo]
tkmiR162a-3p	CL7591.Contig8_All	endoribonuclease Dicer homolog 1 [Cucumis melo]
tkmiR162a-3p	CL7591.Contig4_All	endoribonuclease Dicer homolog 1 [Cucumis melo]
tkmiR162a-3p	CL7591.Contig7_All	endoribonuclease Dicer homolog 1 [Cucumis melo]
tkmiR162a-3p	CL2205.Contig15_All	far upstream element-binding protein 1-like [Cucurbita maxima]
tkmiR162a-3p	CL2205.Contig10_All	far upstream element-binding protein 1-like [Cucurbita maxima]
tkmiR162a-3p	CL2205.Contig11_All	far upstream element-binding protein 1-like [Cucurbita maxima]
tkmiR162a-3p	CL2205.Contig16_All	far upstream element-binding protein 1-like [Cucurbita maxima]
tkmiR162a-3p	CL2205.Contig2_All	far upstream element-binding protein 1-like [Cucurbita maxima]
tkmiR162a-3p	CL2205.Contig1_All	far upstream element-binding protein 1-like [Cucurbita maxima]
tkmiR162a-3p	CL2205.Contig20_All	far upstream element-binding protein 1-like [Cucurbita maxima]
tkmiR162a-3p	CL2205.Contig14_All	far upstream element-binding protein 1-like [Cucurbita maxima]
tkmiR162a-3p	CL2205.Contig22_All	far upstream element-binding protein 1-like [Cucurbita maxima]
tkmiR162a-3p	CL2205.Contig19_All	far upstream element-binding protein 1-like [Momordica charantia]
tkmiR162a-3p	CL2205.Contig17_All	far upstream element-binding protein 1-like [Momordica charantia]
tkmiR162a-3p	CL2205.Contig7_All	far upstream element-binding protein 1-like [Momordica charantia]
tkmiR162a-3p	CL2205.Contig3_All	far upstream element-binding protein 1-like [Momordica charantia]
tkmiR162a-3p	Unigene14792_All	NA
tkmiR162a-3p	CL4287.Contig3_All	NA
tkmiR162a-3p	Unigene38072_All	NA
tkmiR162a-3p	CL4287.Contig3_All	NA
tkmiR162a-3p	Unigene6986_All	PAP-specific phosphatase HAL2-like isoform X1 [Momordica charantia]
tkmiR162a-3p	Unigene6986_All	PAP-specific phosphatase HAL2-like isoform X1 [Momordica charantia]
tkmiR162a-3p	CL14293.Contig2_All	PAP-specific phosphatase HAL2-like isoform X2 [Momordica charantia]
tkmiR162a-3p	CL14293.Contig2_All	PAP-specific phosphatase HAL2-like isoform X2 [Momordica charantia]
tkmiR162a-3p	CL5908.Contig12_All	pre-mRNA-processing protein 40C [Momordica charantia]
tkmiR162a-3p	CL5908.Contig3_All	pre-mRNA-processing protein 40C [Momordica charantia]
tkmiR162a-3p	CL5908.Contig3_All	pre-mRNA-processing protein 40C [Momordica charantia]
tkmiR162a-3p	CL5908.Contig12_All	pre-mRNA-processing protein 40C [Momordica charantia]
tkmiR162a-3p	CL2586.Contig7_All	protein TIFY 4B isoform X2 [Cucumis melo]
tkmiR162a-3p	CL2586.Contig14_All	protein TIFY 4B isoform X2 [Cucumis sativus]
tkmiR162a-3p	CL2586.Contig5_All	protein TIFY 4B isoform X2 [Momordica charantia]
tkmiR162a-3p	CL2586.Contig13_All	protein TIFY 4B-like isoform X1 [Cucurbita pepo subsp. pepo]
tkmiR162a-3p	CL2586.Contig11_All	protein TIFY 4B-like isoform X3 [Cucurbita pepo subsp. pepo]
tkmiR162a-3p	CL2205.Contig13_All	serine/threonine-protein kinase SRK2E [Cucurbita moschata] >XP_023530107.1 serine/threonine-protein kinase SRK2E [Cucurbita pepo subsp. pepo]
tkmiR162a-3p	CL2205.Contig12_All	serine/threonine-protein kinase SRK2E [Cucurbita moschata] >XP_023530107.1 serine/threonine-protein kinase SRK2E [Cucurbita pepo subsp. pepo]
tkmiR162a-3p	CL2205.Contig5_All	serine/threonine-protein kinase SRK2E [Cucurbita moschata] >XP_023530107.1 serine/threonine-protein kinase SRK2E [Cucurbita pepo subsp. pepo]
tkmiR162a-3p	CL2205.Contig9_All	serine/threonine-protein kinase SRK2E [Cucurbita moschata] >XP_023530107.1 serine/threonine-protein kinase SRK2E [Cucurbita pepo subsp. pepo]
tkmiR162a-3p	CL2205.Contig4_All	serine/threonine-protein kinase SRK2E [Cucurbita moschata] >XP_023530107.1 serine/threonine-protein kinase SRK2E [Cucurbita pepo subsp. pepo]
tkmiR162a-3p	CL2205.Contig18_All	serine/threonine-protein kinase SRK2E [Cucurbita moschata] >XP_023530107.1 serine/threonine-protein kinase SRK2E [Cucurbita pepo subsp. pepo]
tkmiR162a-3p	Unigene32965_All	uncharacterized protein LOC111017341 isoform X2 [Momordica charantia]
tkmiR162a-3p	Unigene12527_All	uncharacterized protein LOC111371244 [Olea europaea var. sylvestris]
tkmiR162a-3p	CL5908.Contig5_All	uncharacterized protein LOC111456540 [Cucurbita moschata]
tkmiR162a-3p	CL5908.Contig15_All	uncharacterized protein LOC111456540 [Cucurbita moschata]
tkmiR162a-3p	CL5908.Contig5_All	uncharacterized protein LOC111456540 [Cucurbita moschata]
tkmiR162a-3p	CL5908.Contig15_All	uncharacterized protein LOC111456540 [Cucurbita moschata]
tkmiR164b_1	CL13397.Contig5_All	aspartokinase 2, chloroplastic-like isoform X1 [Cucumis melo]
tkmiR164b_1	CL13397.Contig5_All	aspartokinase 2, chloroplastic-like isoform X1 [Cucumis melo]
tkmiR164b_1	CL13397.Contig11_All	aspartokinase 2, chloroplastic-like isoform X1 [Momordica charantia]
tkmiR164b_1	CL13397.Contig3_All	aspartokinase 2, chloroplastic-like isoform X1 [Momordica charantia]
tkmiR164b_1	CL13397.Contig3_All	aspartokinase 2, chloroplastic-like isoform X1 [Momordica charantia]
tkmiR164b_1	CL13397.Contig6_All	aspartokinase 2, chloroplastic-like isoform X1 [Momordica charantia]
tkmiR164b_1	CL13397.Contig6_All	aspartokinase 2, chloroplastic-like isoform X1 [Momordica charantia]
tkmiR164b_1	CL13397.Contig11_All	aspartokinase 2, chloroplastic-like isoform X1 [Momordica charantia]
tkmiR164b_1	CL13397.Contig9_All	aspartokinase 2, chloroplastic-like isoform X2 [Cucumis melo]
tkmiR164b_1	CL13397.Contig2_All	aspartokinase 2, chloroplastic-like isoform X2 [Cucumis melo]
tkmiR164b_1	CL13397.Contig7_All	aspartokinase 2, chloroplastic-like isoform X2 [Cucumis melo]
tkmiR164b_1	CL13397.Contig9_All	aspartokinase 2, chloroplastic-like isoform X2 [Cucumis melo]
tkmiR164b_1	CL13397.Contig2_All	aspartokinase 2, chloroplastic-like isoform X2 [Cucumis melo]
tkmiR164b_1	CL13397.Contig7_All	aspartokinase 2, chloroplastic-like isoform X2 [Cucumis melo]
tkmiR164b_1	CL13397.Contig8_All	aspartokinase 2, chloroplastic-like isoform X3 [Cucumis melo]
tkmiR164b_1	CL13397.Contig10_All	aspartokinase 2, chloroplastic-like isoform X3 [Cucumis melo]
tkmiR164b_1	CL13397.Contig10_All	aspartokinase 2, chloroplastic-like isoform X3 [Cucumis melo]
tkmiR164b_1	CL13397.Contig8_All	aspartokinase 2, chloroplastic-like isoform X3 [Cucumis melo]
tkmiR164b_1	CL1823.Contig2_All	clustered mitochondria protein [Momordica charantia] >XP_022152717.1 clustered mitochondria protein [Momordica charantia]
tkmiR164b_1	CL1823.Contig2_All	clustered mitochondria protein [Momordica charantia] >XP_022152717.1 clustered mitochondria protein [Momordica charantia]
tkmiR164b_1	CL2446.Contig2_All	leucine-rich repeat extensin-like protein 3 [Cucumis melo] >XP_008454978.1 leucine-rich repeat extensin-like protein 3 [Cucumis melo] >XP_016901753.1 leucine-rich repeat extensin-like protein 3 [Cucumis melo]
tkmiR164b_1	Unigene22332_All	LOW QUALITY PROTEIN: NAC domain-containing protein 100-like [Cucumis melo]
tkmiR164b_1	CL13726.Contig1_All	NA
tkmiR164b_1	Unigene26794_All	NA
tkmiR164b_1	CL13726.Contig1_All	NA
tkmiR164b_1	CL13726.Contig2_All	NA
tkmiR164b_1	CL13726.Contig2_All	NA
tkmiR164b_1	Unigene41129_All	NAC domain-containing protein 21/22-like [Cucurbita maxima] >XP_022981981.1 NAC domain-containing protein 21/22-like [Cucurbita maxima]
tkmiR164b_1	Unigene41129_All	NAC domain-containing protein 21/22-like [Cucurbita maxima] >XP_022981981.1 NAC domain-containing protein 21/22-like [Cucurbita maxima]
tkmiR164b_1	Unigene19150_All	pentatricopeptide repeat-containing protein At4g08210 [Cucurbita pepo subsp. pepo] >XP_023527640.1 pentatricopeptide repeat-containing protein At4g08210 [Cucurbita pepo subsp. pepo] >XP_023527648.1 pentatricopeptide repeat-containing protein At4g08210 [Cucurbita pepo subsp. pepo]
tkmiR164b_1	CL2529.Contig3_All	potassium channel KAT3 [Momordica charantia]
tkmiR164b_1	CL2529.Contig16_All	potassium channel KAT3 [Momordica charantia]
tkmiR164b_1	CL3196.Contig5_All	probable 1-acyl-sn-glycerol-3-phosphate acyltransferase 4 [Cucurbita pepo subsp. pepo]
tkmiR164b_1	CL6196.Contig2_All	uncharacterized protein LOC111019198 [Momordica charantia]
tkmiR164b_1	CL8817.Contig12_All	uncharacterized protein LOC111020097 [Momordica charantia]
tkmiR164b_1	CL2728.Contig4_All	uncharacterized protein LOC111021498 [Momordica charantia]
tkmiR164b_1	CL2728.Contig4_All	uncharacterized protein LOC111021498 [Momordica charantia]
tkmiR164b_1	CL2728.Contig6_All	uncharacterized protein LOC111779075 [Cucurbita pepo subsp. pepo]
tkmiR164b_1	CL2728.Contig6_All	uncharacterized protein LOC111779075 [Cucurbita pepo subsp. pepo]
tkmiR164b_1	CL8817.Contig14_All	uncharacterized protein LOC111788067 [Cucurbita pepo subsp. pepo]
tkmiR164b_1	CL8817.Contig8_All	uncharacterized protein LOC111788067 [Cucurbita pepo subsp. pepo]
tkmiR164b_1	CL8817.Contig1_All	uncharacterized protein LOC111788067 [Cucurbita pepo subsp. pepo]
tkmiR164b_1	CL8817.Contig5_All	uncharacterized protein LOC111788067 [Cucurbita pepo subsp. pepo]
tkmiR164b_1	CL8817.Contig11_All	uncharacterized protein LOC111788067 [Cucurbita pepo subsp. pepo]
tkmiR164b_1	CL8817.Contig15_All	uncharacterized protein LOC111788067 [Cucurbita pepo subsp. pepo]
tkmiR164b_1	CL8817.Contig13_All	uncharacterized protein LOC111788067 [Cucurbita pepo subsp. pepo]
tkmiR164b_1	CL8817.Contig10_All	uncharacterized protein LOC111788067 [Cucurbita pepo subsp. pepo]
tkmiR164b_1	CL8817.Contig16_All	uncharacterized protein LOC111788067 [Cucurbita pepo subsp. pepo]
tkmiR164b_1	CL8817.Contig7_All	uncharacterized protein LOC111788067 [Cucurbita pepo subsp. pepo]
tkmiR164b_1	CL8817.Contig4_All	uncharacterized protein LOC111788067 [Cucurbita pepo subsp. pepo]
tkmiR164b_1	CL8817.Contig6_All	uncharacterized protein LOC111788067 [Cucurbita pepo subsp. pepo]
tkmiR164b_1	Unigene29590_All	uncharacterized protein LOC111800419 [Cucurbita pepo subsp. pepo]
tkmiR164b_1	CL2533.Contig5_All	WD repeat-containing protein 91 homolog [Momordica charantia]
tkmiR164b_1	CL2533.Contig8_All	WD repeat-containing protein 91 homolog [Momordica charantia]
tkmiR164b_1	CL2533.Contig5_All	WD repeat-containing protein 91 homolog [Momordica charantia]
tkmiR164b_1	CL2533.Contig8_All	WD repeat-containing protein 91 homolog [Momordica charantia]
tkmiR164b_1	CL2533.Contig4_All	WD repeat-containing protein 91 homolog isoform X1 [Cucumis melo] >XP_016899059.1 WD repeat-containing protein 91 homolog isoform X1 [Cucumis melo] >XP_016899060.1 WD repeat-containing protein 91 homolog isoform X1 [Cucumis melo]
tkmiR164b_1	CL2533.Contig4_All	WD repeat-containing protein 91 homolog isoform X1 [Cucumis melo] >XP_016899059.1 WD repeat-containing protein 91 homolog isoform X1 [Cucumis melo] >XP_016899060.1 WD repeat-containing protein 91 homolog isoform X1 [Cucumis melo]
tkmiR164b_1	CL2533.Contig6_All	WD repeat-containing protein 91 homolog isoform X1 [Cucurbita moschata]
tkmiR164b_1	CL2533.Contig6_All	WD repeat-containing protein 91 homolog isoform X1 [Cucurbita moschata]
tkmiR164b_1	CL2533.Contig3_All	WD repeat-containing protein 91 homolog isoform X1 [Cucurbita moschata]
tkmiR164b_1	CL2533.Contig3_All	WD repeat-containing protein 91 homolog isoform X1 [Cucurbita moschata]
tkmiR164b_1	CL2533.Contig10_All	WD repeat-containing protein 91 homolog isoform X1 [Cucurbita moschata]
tkmiR164b_1	CL2533.Contig10_All	WD repeat-containing protein 91 homolog isoform X1 [Cucurbita moschata]
tkmiR164b_1	CL2533.Contig2_All	WD repeat-containing protein 91 homolog isoform X2 [Cucurbita pepo subsp. pepo]
tkmiR164b_1	CL2533.Contig2_All	WD repeat-containing protein 91 homolog isoform X2 [Cucurbita pepo subsp. pepo]
tkmiR164b_1	CL2533.Contig11_All	WD repeat-containing protein 91 homolog isoform X3 [Cucumis melo]
tkmiR164b_1	CL2533.Contig11_All	WD repeat-containing protein 91 homolog isoform X3 [Cucumis melo]
tkmiR166d-5p_2	CL6162.Contig9_All	DNA topoisomerase 3-alpha [Momordica charantia]
tkmiR166d-5p_2	CL6162.Contig9_All	DNA topoisomerase 3-alpha [Momordica charantia]
tkmiR166d-5p_2	CL6569.Contig3_All	DNA-directed RNA polymerases IV and V subunit 2-like [Cucurbita pepo subsp. pepo]
tkmiR166d-5p_2	Unigene67271_All	DNA-directed RNA polymerases IV and V subunit 2-like [Cucurbita pepo subsp. pepo]
tkmiR166d-5p_2	CL6569.Contig1_All	DNA-directed RNA polymerases IV and V subunit 2-like [Cucurbita pepo subsp. pepo]
tkmiR166d-5p_2	Unigene34664_All	dnaJ protein homolog [Cucumis melo]
tkmiR166d-5p_2	Unigene53441_All	dnaJ protein homolog isoform X1 [Cucurbita pepo subsp. pepo] >XP_023515509.1 dnaJ protein homolog isoform X2 [Cucurbita pepo subsp. pepo] >XP_023515510.1 dnaJ protein homolog isoform X2 [Cucurbita pepo subsp. pepo]
tkmiR166d-5p_2	Unigene34662_All	dnaJ protein homolog isoform X1 [Cucurbita pepo subsp. pepo] >XP_023515509.1 dnaJ protein homolog isoform X2 [Cucurbita pepo subsp. pepo] >XP_023515510.1 dnaJ protein homolog isoform X2 [Cucurbita pepo subsp. pepo]
tkmiR166d-5p_2	Unigene22450_All	GATA transcription factor 21-like [Cucumis sativus] >KGN55332.1 hypothetical protein Csa_4G646060 [Cucumis sativus]
tkmiR166d-5p_2	Unigene22450_All	GATA transcription factor 21-like [Cucumis sativus] >KGN55332.1 hypothetical protein Csa_4G646060 [Cucumis sativus]
tkmiR166d-5p_2	Unigene6978_All	NA
tkmiR166d-5p_2	Unigene6978_All	NA
tkmiR166d-5p_2	CL6553.Contig1_All	NA
tkmiR166d-5p_2	CL11174.Contig2_All	NA
tkmiR166d-5p_2	CL13837.Contig2_All	NA
tkmiR166d-5p_2	CL13837.Contig2_All	NA
tkmiR166d-5p_2	CL11174.Contig1_All	NA
tkmiR166d-5p_2	CL11174.Contig2_All	NA
tkmiR166d-5p_2	CL6553.Contig1_All	NA
tkmiR166d-5p_2	CL11174.Contig1_All	NA
tkmiR166d-5p_2	CL2654.Contig11_All	protein ALTERED XYLOGLUCAN 4-like [Pyrus x bretschneideri]
tkmiR166d-5p_2	Unigene1030_All	receptor like protein kinase S.2-like isoform X2 [Cucurbita moschata]
tkmiR166d-5p_2	CL2904.Contig6_All	U-box domain-containing protein 51-like isoform X3 [Cucurbita moschata]
tkmiR166d-5p_2	CL2904.Contig6_All	U-box domain-containing protein 51-like isoform X3 [Cucurbita moschata]
tkmiR166d-5p_2	Unigene11502_All	uncharacterized protein LOC103485542 [Cucumis melo]
tkmiR166h-3p	Unigene22450_All	GATA transcription factor 21-like [Cucumis sativus] >KGN55332.1 hypothetical protein Csa_4G646060 [Cucumis sativus]
tkmiR166h-3p	Unigene22450_All	GATA transcription factor 21-like [Cucumis sativus] >KGN55332.1 hypothetical protein Csa_4G646060 [Cucumis sativus]
tkmiR166h-3p	Unigene37710_All	homeobox-leucine zipper protein ATHB-14-like [Cucumis melo]
tkmiR166h-3p	Unigene37710_All	homeobox-leucine zipper protein ATHB-14-like [Cucumis melo]
tkmiR166h-3p	Unigene37716_All	homeobox-leucine zipper protein ATHB-14-like [Momordica charantia]
tkmiR166h-3p	Unigene37716_All	homeobox-leucine zipper protein ATHB-14-like [Momordica charantia]
tkmiR166h-3p	Unigene9876_All	homeobox-leucine zipper protein ATHB-15 isoform X1 [Cucumis sativus]
tkmiR166h-3p	Unigene9876_All	homeobox-leucine zipper protein ATHB-15 isoform X1 [Cucumis sativus]
tkmiR166h-3p	CL12622.Contig3_All	homeobox-leucine zipper protein ATHB-8 [Cucumis sativus]
tkmiR166h-3p	CL12622.Contig3_All	homeobox-leucine zipper protein ATHB-8 [Cucumis sativus]
tkmiR166h-3p	Unigene37711_All	homeobox-leucine zipper protein HOX32-like [Momordica charantia]
tkmiR166h-3p	Unigene37715_All	homeobox-leucine zipper protein HOX32-like [Momordica charantia]
tkmiR166h-3p	CL4234.Contig3_All	homeobox-leucine zipper protein HOX32-like [Momordica charantia]
tkmiR166h-3p	CL4234.Contig3_All	homeobox-leucine zipper protein HOX32-like [Momordica charantia]
tkmiR166h-3p	CL4234.Contig1_All	homeobox-leucine zipper protein HOX32-like [Momordica charantia]
tkmiR166h-3p	CL4234.Contig1_All	homeobox-leucine zipper protein HOX32-like [Momordica charantia]
tkmiR166h-3p	Unigene37711_All	homeobox-leucine zipper protein HOX32-like [Momordica charantia]
tkmiR166h-3p	Unigene37715_All	homeobox-leucine zipper protein HOX32-like [Momordica charantia]
tkmiR166h-3p	CL220.Contig7_All	homeobox-leucine zipper protein REVOLUTA [Pyrus x bretschneideri]
tkmiR166h-3p	CL220.Contig7_All	homeobox-leucine zipper protein REVOLUTA [Pyrus x bretschneideri]
tkmiR166h-3p	CL220.Contig5_All	homeobox-leucine zipper protein REVOLUTA [Pyrus x bretschneideri]
tkmiR166h-3p	CL220.Contig5_All	homeobox-leucine zipper protein REVOLUTA [Pyrus x bretschneideri]
tkmiR166h-3p	CL220.Contig9_All	homeobox-leucine zipper protein REVOLUTA-like [Cucumis melo]
tkmiR166h-3p	CL220.Contig9_All	homeobox-leucine zipper protein REVOLUTA-like [Cucumis melo]
tkmiR166h-3p	Unigene44302_All	homeobox-leucine zipper protein REVOLUTA-like [Cucumis melo]
tkmiR166h-3p	Unigene44302_All	homeobox-leucine zipper protein REVOLUTA-like [Cucumis melo]
tkmiR166h-3p	CL6152.Contig1_All	homeobox-leucine zipper protein REVOLUTA-like [Cucurbita moschata]
tkmiR166h-3p	CL6152.Contig1_All	homeobox-leucine zipper protein REVOLUTA-like [Cucurbita moschata]
tkmiR166h-3p	CL6152.Contig3_All	homeobox-leucine zipper protein REVOLUTA-like [Cucurbita moschata]
tkmiR166h-3p	CL6152.Contig3_All	homeobox-leucine zipper protein REVOLUTA-like [Cucurbita moschata]
tkmiR166h-3p	CL220.Contig4_All	homeobox-leucine zipper protein REVOLUTA-like [Momordica charantia]
tkmiR166h-3p	CL220.Contig12_All	homeobox-leucine zipper protein REVOLUTA-like [Momordica charantia]
tkmiR166h-3p	CL220.Contig10_All	homeobox-leucine zipper protein REVOLUTA-like [Momordica charantia]
tkmiR166h-3p	CL6152.Contig4_All	homeobox-leucine zipper protein REVOLUTA-like [Momordica charantia]
tkmiR166h-3p	CL220.Contig8_All	homeobox-leucine zipper protein REVOLUTA-like [Momordica charantia]
tkmiR166h-3p	CL6152.Contig7_All	homeobox-leucine zipper protein REVOLUTA-like [Momordica charantia]
tkmiR166h-3p	CL6152.Contig6_All	homeobox-leucine zipper protein REVOLUTA-like [Momordica charantia]
tkmiR166h-3p	CL220.Contig10_All	homeobox-leucine zipper protein REVOLUTA-like [Momordica charantia]
tkmiR166h-3p	CL220.Contig6_All	homeobox-leucine zipper protein REVOLUTA-like [Momordica charantia]
tkmiR166h-3p	CL220.Contig8_All	homeobox-leucine zipper protein REVOLUTA-like [Momordica charantia]
tkmiR166h-3p	CL6152.Contig7_All	homeobox-leucine zipper protein REVOLUTA-like [Momordica charantia]
tkmiR166h-3p	CL220.Contig6_All	homeobox-leucine zipper protein REVOLUTA-like [Momordica charantia]
tkmiR166h-3p	CL6152.Contig4_All	homeobox-leucine zipper protein REVOLUTA-like [Momordica charantia]
tkmiR166h-3p	CL220.Contig11_All	homeobox-leucine zipper protein REVOLUTA-like [Momordica charantia]
tkmiR166h-3p	CL220.Contig11_All	homeobox-leucine zipper protein REVOLUTA-like [Momordica charantia]
tkmiR166h-3p	CL220.Contig12_All	homeobox-leucine zipper protein REVOLUTA-like [Momordica charantia]
tkmiR166h-3p	CL220.Contig4_All	homeobox-leucine zipper protein REVOLUTA-like [Momordica charantia]
tkmiR166h-3p	CL6152.Contig6_All	homeobox-leucine zipper protein REVOLUTA-like [Momordica charantia]
tkmiR166h-3p	CL1249.Contig3_All	hypothetical protein Csa_5G608520 [Cucumis sativus]
tkmiR166h-3p	CL7937.Contig2_All	hypothetical protein POPTR_005G132300 [Populus trichocarpa]
tkmiR166h-3p	CL7937.Contig2_All	hypothetical protein POPTR_005G132300 [Populus trichocarpa]
tkmiR166h-3p	Unigene6978_All	NA
tkmiR166h-3p	CL6553.Contig1_All	NA
tkmiR166h-3p	CL11174.Contig2_All	NA
tkmiR166h-3p	Unigene6978_All	NA
tkmiR166h-3p	Unigene31898_All	NA
tkmiR166h-3p	CL6553.Contig1_All	NA
tkmiR166h-3p	Unigene68558_All	NA
tkmiR166h-3p	CL13837.Contig2_All	NA
tkmiR166h-3p	CL11174.Contig1_All	NA
tkmiR166h-3p	CL11174.Contig1_All	NA
tkmiR166h-3p	Unigene31898_All	NA
tkmiR166h-3p	CL13837.Contig1_All	NA
tkmiR166h-3p	CL13837.Contig1_All	NA
tkmiR166h-3p	CL13837.Contig2_All	NA
tkmiR166h-3p	CL11174.Contig2_All	NA
tkmiR166h-3p	Unigene68558_All	NA
tkmiR166h-3p	CL4906.Contig10_All	nicotinamide adenine dinucleotide transporter 1, chloroplastic [Cucumis melo]
tkmiR166h-3p	CL4906.Contig2_All	nicotinamide adenine dinucleotide transporter 1, chloroplastic [Cucumis sativus] >KGN51541.1 hypothetical protein Csa_5G576830 [Cucumis sativus]
tkmiR166h-3p	CL4906.Contig4_All	nicotinamide adenine dinucleotide transporter 1, chloroplastic [Cucumis sativus] >KGN51541.1 hypothetical protein Csa_5G576830 [Cucumis sativus]
tkmiR166h-3p	CL4906.Contig1_All	nicotinamide adenine dinucleotide transporter 1, chloroplastic [Helianthus annuus] >OTG35822.1 putative NAD+ transporter 1 [Helianthus annuus]
tkmiR166h-3p	CL4906.Contig3_All	nicotinamide adenine dinucleotide transporter 1, chloroplastic [Momordica charantia]
tkmiR166h-3p	CL4906.Contig5_All	nicotinamide adenine dinucleotide transporter 2, mitochondrial [Cucurbita maxima]
tkmiR166h-3p	CL4906.Contig7_All	nicotinamide adenine dinucleotide transporter 2, mitochondrial [Cucurbita maxima]
tkmiR166h-3p	CL4906.Contig9_All	nicotinamide adenine dinucleotide transporter 2, mitochondrial [Cucurbita maxima]
tkmiR166h-3p	CL4906.Contig8_All	nicotinamide adenine dinucleotide transporter 2, mitochondrial [Cucurbita maxima]
tkmiR166h-3p	CL4906.Contig6_All	nicotinamide adenine dinucleotide transporter 2, mitochondrial [Cucurbita moschata]
tkmiR166h-3p	CL5019.Contig3_All	pentatricopeptide repeat-containing protein At4g37170 [Cucumis sativus] >KGN53015.1 hypothetical protein Csa_4G011620 [Cucumis sativus]
tkmiR166h-3p	CL5019.Contig4_All	pentatricopeptide repeat-containing protein At4g37170 [Cucumis sativus] >KGN53015.1 hypothetical protein Csa_4G011620 [Cucumis sativus]
tkmiR166h-3p	CL8914.Contig7_All	phosphoethanolamine N-methyltransferase-like [Momordica charantia]
tkmiR166h-3p	CL8914.Contig7_All	phosphoethanolamine N-methyltransferase-like [Momordica charantia]
tkmiR166h-3p	CL8914.Contig1_All	phosphoethanolamine N-methyltransferase-like [Momordica charantia]
tkmiR166h-3p	CL8914.Contig1_All	phosphoethanolamine N-methyltransferase-like [Momordica charantia]
tkmiR166h-3p	Unigene39569_All	phosphomethylethanolamine N-methyltransferase-like isoform X1 [Cucurbita maxima]
tkmiR166h-3p	Unigene39569_All	phosphomethylethanolamine N-methyltransferase-like isoform X1 [Cucurbita maxima]
tkmiR166h-3p	CL8914.Contig4_All	phosphomethylethanolamine N-methyltransferase-like isoform X2 [Cucurbita pepo subsp. pepo]
tkmiR166h-3p	CL8914.Contig4_All	phosphomethylethanolamine N-methyltransferase-like isoform X2 [Cucurbita pepo subsp. pepo]
tkmiR166h-3p	CL8914.Contig8_All	phosphomethylethanolamine N-methyltransferase-like isoform X3 [Cucurbita maxima]
tkmiR166h-3p	CL8914.Contig8_All	phosphomethylethanolamine N-methyltransferase-like isoform X3 [Cucurbita maxima]
tkmiR166h-3p	CL2726.Contig1_All	protein WVD2-like 3 isoform X1 [Cucurbita moschata]
tkmiR166h-3p	CL2726.Contig1_All	protein WVD2-like 3 isoform X1 [Cucurbita moschata]
tkmiR166h-3p	CL2726.Contig4_All	protein WVD2-like 3 isoform X2 [Cucurbita maxima]
tkmiR166h-3p	CL2726.Contig4_All	protein WVD2-like 3 isoform X2 [Cucurbita maxima]
tkmiR166h-3p	CL691.Contig8_All	receptor-like protein kinase FERONIA [Cucumis sativus] >KGN53792.1 hypothetical protein Csa_4G129580 [Cucumis sativus]
tkmiR166h-3p	CL691.Contig8_All	receptor-like protein kinase FERONIA [Cucumis sativus] >KGN53792.1 hypothetical protein Csa_4G129580 [Cucumis sativus]
tkmiR166h-3p	CL691.Contig12_All	receptor-like protein kinase FERONIA [Cucurbita moschata]
tkmiR166h-3p	CL691.Contig12_All	receptor-like protein kinase FERONIA [Cucurbita moschata]
tkmiR166h-3p	CL2258.Contig15_All	respiratory burst oxidase homolog protein B isoform X1 [Cucumis melo]
tkmiR166h-3p	CL2258.Contig12_All	respiratory burst oxidase homolog protein B isoform X1 [Cucumis melo]
tkmiR166h-3p	CL2258.Contig15_All	respiratory burst oxidase homolog protein B isoform X1 [Cucumis melo]
tkmiR166h-3p	CL2258.Contig12_All	respiratory burst oxidase homolog protein B isoform X1 [Cucumis melo]
tkmiR166h-3p	CL1249.Contig2_All	serine/threonine-protein phosphatase 2A 65 kDa regulatory subunit A beta isoform [Cucurbita moschata] >XP_022956948.1 serine/threonine-protein phosphatase 2A 65 kDa regulatory subunit A beta isoform [Cucurbita moschata] >XP_022956949.1 serine/threonine-protein phosphatase 2A 65 kDa regulatory subunit A beta isoform [Cucurbita moschata] >XP_022975874.1 serine/threonine-protein phosphatase 2A 65 kD…
tkmiR166h-3p	CL1249.Contig1_All	serine/threonine-protein phosphatase 2A 65 kDa regulatory subunit A beta isoform-like [Cucurbita maxima]
tkmiR166h-5p	Unigene8915_All	60S ribosomal protein L38 [Cucumis sativus]
tkmiR166h-5p	Unigene4441_All	60S ribosomal protein L38 [Cucumis sativus]
tkmiR166h-5p	CL3243.Contig3_All	BRCA1-associated protein [Cucurbita maxima]
tkmiR166h-5p	CL6162.Contig9_All	DNA topoisomerase 3-alpha [Momordica charantia]
tkmiR166h-5p	CL6569.Contig3_All	DNA-directed RNA polymerases IV and V subunit 2-like [Cucurbita pepo subsp. pepo]
tkmiR166h-5p	Unigene67271_All	DNA-directed RNA polymerases IV and V subunit 2-like [Cucurbita pepo subsp. pepo]
tkmiR166h-5p	CL6569.Contig1_All	DNA-directed RNA polymerases IV and V subunit 2-like [Cucurbita pepo subsp. pepo]
tkmiR166h-5p	CL6569.Contig3_All	DNA-directed RNA polymerases IV and V subunit 2-like [Cucurbita pepo subsp. pepo]
tkmiR166h-5p	Unigene67271_All	DNA-directed RNA polymerases IV and V subunit 2-like [Cucurbita pepo subsp. pepo]
tkmiR166h-5p	CL6569.Contig1_All	DNA-directed RNA polymerases IV and V subunit 2-like [Cucurbita pepo subsp. pepo]
tkmiR166h-5p	Unigene41968_All	embryo-specific protein ATS3A-like [Momordica charantia]
tkmiR166h-5p	Unigene5759_All	exocyst complex component SEC3A [Cucumis melo]
tkmiR166h-5p	CL15510.Contig7_All	F-box protein At1g22220 [Cucumis melo]
tkmiR166h-5p	Unigene8454_All	F-box protein At1g22220 [Cucumis melo]
tkmiR166h-5p	Unigene22450_All	GATA transcription factor 21-like [Cucumis sativus] >KGN55332.1 hypothetical protein Csa_4G646060 [Cucumis sativus]
tkmiR166h-5p	Unigene22450_All	GATA transcription factor 21-like [Cucumis sativus] >KGN55332.1 hypothetical protein Csa_4G646060 [Cucumis sativus]
tkmiR166h-5p	Unigene10050_All	LOW QUALITY PROTEIN: uncharacterized protein LOC111785222 [Cucurbita pepo subsp. pepo]
tkmiR166h-5p	CL15510.Contig10_All	MACPF domain-containing protein At1g14780-like [Cucurbita pepo subsp. pepo]
tkmiR166h-5p	CL14909.Contig2_All	NA
tkmiR166h-5p	Unigene6978_All	NA
tkmiR166h-5p	CL6553.Contig1_All	NA
tkmiR166h-5p	CL11174.Contig2_All	NA
tkmiR166h-5p	CL11174.Contig1_All	NA
tkmiR166h-5p	CL11174.Contig1_All	NA
tkmiR166h-5p	CL10178.Contig1_All	NA
tkmiR166h-5p	CL13576.Contig3_All	NA
tkmiR166h-5p	Unigene6978_All	NA
tkmiR166h-5p	CL10178.Contig2_All	NA
tkmiR166h-5p	CL13576.Contig9_All	NA
tkmiR166h-5p	CL11174.Contig2_All	NA
tkmiR166h-5p	CL6553.Contig1_All	NA
tkmiR166h-5p	CL13576.Contig2_All	NA
tkmiR166h-5p	CL11053.Contig2_All	piriformospora indica-insensitive protein 2-like [Cucurbita pepo subsp. pepo]
tkmiR166h-5p	CL11053.Contig3_All	piriformospora indica-insensitive protein 2-like [Cucurbita pepo subsp. pepo]
tkmiR166h-5p	CL11053.Contig1_All	piriformospora indica-insensitive protein 2-like [Cucurbita pepo subsp. pepo]
tkmiR166h-5p	CL1487.Contig1_All	PTI1-like tyrosine-protein kinase 2 isoform X2 [Cucumis melo]
tkmiR166h-5p	CL11719.Contig2_All	RING finger and transmembrane domain-containing protein 2 [Momordica charantia]
tkmiR166h-5p	Unigene13174_All	RING finger and transmembrane domain-containing protein 2 [Momordica charantia]
tkmiR166h-5p	CL11719.Contig1_All	RING finger and transmembrane domain-containing protein 2 [Momordica charantia]
tkmiR166h-5p	Unigene13174_All	RING finger and transmembrane domain-containing protein 2 [Momordica charantia]
tkmiR166h-5p	CL11719.Contig2_All	RING finger and transmembrane domain-containing protein 2 [Momordica charantia]
tkmiR166h-5p	CL11719.Contig1_All	RING finger and transmembrane domain-containing protein 2 [Momordica charantia]
tkmiR166h-5p	CL8008.Contig1_All	U-box domain-containing protein 51-like isoform X1 [Momordica charantia]
tkmiR166h-5p	CL8008.Contig6_All	U-box domain-containing protein 51-like isoform X2 [Momordica charantia]
tkmiR166h-5p	CL2904.Contig6_All	U-box domain-containing protein 51-like isoform X3 [Cucurbita moschata]
tkmiR166h-5p	CL2904.Contig6_All	U-box domain-containing protein 51-like isoform X3 [Cucurbita moschata]
tkmiR166h-5p	CL137.Contig11_All	uncharacterized protein LOC101217008 isoform X1 [Cucumis sativus] >XP_011650590.1 uncharacterized protein LOC101217008 isoform X1 [Cucumis sativus]
tkmiR166h-5p	CL137.Contig17_All	uncharacterized protein LOC101217008 isoform X3 [Cucumis sativus]
tkmiR166h-5p	Unigene13667_All	uncharacterized protein LOC103504685 [Cucumis melo]
tkmiR167a	CL15236.Contig3_All	developmental protein SEPALLATA 1 [Momordica charantia]
tkmiR167a	CL15236.Contig3_All	developmental protein SEPALLATA 1 [Momordica charantia]
tkmiR167a	Unigene235_All	NA
tkmiR167a	Unigene237_All	NA
tkmiR167a	Unigene236_All	NA
tkmiR167a	Unigene62984_All	NA
tkmiR167a	Unigene62984_All	NA
tkmiR167a	Unigene238_All	NA
tkmiR167a	Unigene236_All	NA
tkmiR167a	Unigene234_All	NA
tkmiR167a	Unigene237_All	NA
tkmiR167a	Unigene235_All	NA
tkmiR167a	Unigene238_All	NA
tkmiR167a	Unigene234_All	NA
tkmiR167a	Unigene37874_All	phosphomevalonate kinase, peroxisomal-like [Cucurbita moschata] >XP_022963974.1 phosphomevalonate kinase, peroxisomal-like [Cucurbita moschata]
tkmiR167a	Unigene37874_All	phosphomevalonate kinase, peroxisomal-like [Cucurbita moschata] >XP_022963974.1 phosphomevalonate kinase, peroxisomal-like [Cucurbita moschata]
tkmiR167a	CL3594.Contig20_All	protein DETOXIFICATION 46, chloroplastic [Momordica charantia]
tkmiR167a	CL3594.Contig20_All	protein DETOXIFICATION 46, chloroplastic [Momordica charantia]
tkmiR167a	Unigene6385_All	protein DETOXIFICATION 46, chloroplastic-like [Cucurbita pepo subsp. pepo]
tkmiR167a	Unigene6385_All	protein DETOXIFICATION 46, chloroplastic-like [Cucurbita pepo subsp. pepo]
tkmiR167a	CL3594.Contig28_All	protein DETOXIFICATION 46, chloroplastic-like isoform X1 [Cucurbita pepo subsp. pepo]
tkmiR167a	CL3594.Contig28_All	protein DETOXIFICATION 46, chloroplastic-like isoform X1 [Cucurbita pepo subsp. pepo]
tkmiR167a	CL4741.Contig9_All	uncharacterized protein LOC103491680 isoform X1 [Cucumis melo]
tkmiR167a	CL4741.Contig4_All	uncharacterized protein LOC103491680 isoform X1 [Cucumis melo]
tkmiR167a	CL4741.Contig2_All	uncharacterized protein LOC103491680 isoform X1 [Cucumis melo]
tkmiR167a	CL4741.Contig7_All	uncharacterized protein LOC111491570 [Cucurbita maxima]
tkmiR167a	CL4741.Contig1_All	uncharacterized protein LOC111491570 [Cucurbita maxima]
tkmiR167a	CL4741.Contig6_All	uncharacterized protein LOC111491570 [Cucurbita maxima]
tkmiR167a	CL4741.Contig5_All	uncharacterized protein LOC111491570 [Cucurbita maxima]
tkmiR167a	CL4741.Contig8_All	uncharacterized protein LOC111794752 [Cucurbita pepo subsp. pepo]
tkmiR167b-3p_3	CL15236.Contig3_All	developmental protein SEPALLATA 1 [Momordica charantia]
tkmiR167b-3p_3	CL15236.Contig3_All	developmental protein SEPALLATA 1 [Momordica charantia]
tkmiR167b-3p_3	Unigene4166_All	NA
tkmiR169b-5p	CL2456.Contig26_All	33 kDa ribonucleoprotein, chloroplastic [Cucurbita maxima]
tkmiR169b-5p	CL2456.Contig5_All	33 kDa ribonucleoprotein, chloroplastic [Cucurbita maxima]
tkmiR169b-5p	CL13772.Contig3_All	glutamate decarboxylase 4-like [Cucurbita maxima] >XP_022990886.1 glutamate decarboxylase 4-like [Cucurbita maxima]
tkmiR169b-5p	CL2456.Contig19_All	nuclear transcription factor Y subunit A-10 [Momordica charantia] >XP_022151377.1 nuclear transcription factor Y subunit A-10 [Momordica charantia]
tkmiR169b-5p	CL2456.Contig12_All	nuclear transcription factor Y subunit A-10 [Momordica charantia] >XP_022151377.1 nuclear transcription factor Y subunit A-10 [Momordica charantia]
tkmiR169b-5p	CL2456.Contig25_All	nuclear transcription factor Y subunit A-10 [Momordica charantia] >XP_022151377.1 nuclear transcription factor Y subunit A-10 [Momordica charantia]
tkmiR169b-5p	Unigene41317_All	nuclear transcription factor Y subunit A-10 [Momordica charantia] >XP_022151377.1 nuclear transcription factor Y subunit A-10 [Momordica charantia]
tkmiR169b-5p	CL2456.Contig21_All	nuclear transcription factor Y subunit A-10 [Momordica charantia] >XP_022151377.1 nuclear transcription factor Y subunit A-10 [Momordica charantia]
tkmiR169b-5p	CL2456.Contig18_All	nuclear transcription factor Y subunit A-10 [Momordica charantia] >XP_022151377.1 nuclear transcription factor Y subunit A-10 [Momordica charantia]
tkmiR169b-5p	CL2456.Contig20_All	nuclear transcription factor Y subunit A-10-like isoform X1 [Cucumis sativus] >KGN59224.1 hypothetical protein Csa_3G782710 [Cucumis sativus]
tkmiR169b-5p	Unigene41312_All	nuclear transcription factor Y subunit A-1-like [Cucumis sativus] >KGN66486.1 hypothetical protein Csa_1G613580 [Cucumis sativus]
tkmiR169b-5p	Unigene41312_All	nuclear transcription factor Y subunit A-1-like [Cucumis sativus] >KGN66486.1 hypothetical protein Csa_1G613580 [Cucumis sativus]
tkmiR169b-5p	CL8411.Contig2_All	nuclear transcription factor Y subunit A-1-like [Momordica charantia]
tkmiR169b-5p	CL8411.Contig3_All	nuclear transcription factor Y subunit A-1-like [Momordica charantia]
tkmiR169b-5p	CL8411.Contig1_All	nuclear transcription factor Y subunit A-1-like [Momordica charantia]
tkmiR169b-5p	CL8411.Contig1_All	nuclear transcription factor Y subunit A-1-like [Momordica charantia]
tkmiR169b-5p	CL8411.Contig3_All	nuclear transcription factor Y subunit A-1-like [Momordica charantia]
tkmiR169b-5p	CL8411.Contig2_All	nuclear transcription factor Y subunit A-1-like [Momordica charantia]
tkmiR169b-5p	CL6636.Contig4_All	nuclear transcription factor Y subunit A-1-like isoform X3 [Cucurbita moschata] >XP_022944167.1 nuclear transcription factor Y subunit A-1-like isoform X3 [Cucurbita moschata]
tkmiR169b-5p	CL6636.Contig3_All	nuclear transcription factor Y subunit A-1-like isoform X3 [Cucurbita moschata] >XP_022944167.1 nuclear transcription factor Y subunit A-1-like isoform X3 [Cucurbita moschata]
tkmiR169b-5p	CL6636.Contig2_All	nuclear transcription factor Y subunit A-1-like isoform X3 [Cucurbita moschata] >XP_022944167.1 nuclear transcription factor Y subunit A-1-like isoform X3 [Cucurbita moschata]
tkmiR169b-5p	CL6636.Contig6_All	nuclear transcription factor Y subunit A-1-like isoform X3 [Cucurbita moschata] >XP_022944167.1 nuclear transcription factor Y subunit A-1-like isoform X3 [Cucurbita moschata]
tkmiR169b-5p	CL6636.Contig11_All	nuclear transcription factor Y subunit A-1-like isoform X3 [Cucurbita moschata] >XP_022944167.1 nuclear transcription factor Y subunit A-1-like isoform X3 [Cucurbita moschata]
tkmiR169b-5p	CL6636.Contig2_All	nuclear transcription factor Y subunit A-1-like isoform X3 [Cucurbita moschata] >XP_022944167.1 nuclear transcription factor Y subunit A-1-like isoform X3 [Cucurbita moschata]
tkmiR169b-5p	CL6636.Contig4_All	nuclear transcription factor Y subunit A-1-like isoform X3 [Cucurbita moschata] >XP_022944167.1 nuclear transcription factor Y subunit A-1-like isoform X3 [Cucurbita moschata]
tkmiR169b-5p	CL6636.Contig3_All	nuclear transcription factor Y subunit A-1-like isoform X3 [Cucurbita moschata] >XP_022944167.1 nuclear transcription factor Y subunit A-1-like isoform X3 [Cucurbita moschata]
tkmiR169b-5p	CL6636.Contig11_All	nuclear transcription factor Y subunit A-1-like isoform X3 [Cucurbita moschata] >XP_022944167.1 nuclear transcription factor Y subunit A-1-like isoform X3 [Cucurbita moschata]
tkmiR169b-5p	CL6636.Contig12_All	nuclear transcription factor Y subunit A-1-like isoform X3 [Cucurbita moschata] >XP_022944167.1 nuclear transcription factor Y subunit A-1-like isoform X3 [Cucurbita moschata]
tkmiR169b-5p	CL6636.Contig6_All	nuclear transcription factor Y subunit A-1-like isoform X3 [Cucurbita moschata] >XP_022944167.1 nuclear transcription factor Y subunit A-1-like isoform X3 [Cucurbita moschata]
tkmiR169b-5p	CL6636.Contig12_All	nuclear transcription factor Y subunit A-1-like isoform X3 [Cucurbita moschata] >XP_022944167.1 nuclear transcription factor Y subunit A-1-like isoform X3 [Cucurbita moschata]
tkmiR169b-5p	CL6317.Contig12_All	nuclear transcription factor Y subunit A-3-like isoform X2 [Cucurbita moschata]
tkmiR169b-5p	CL6317.Contig5_All	nuclear transcription factor Y subunit A-3-like isoform X2 [Cucurbita moschata]
tkmiR169b-5p	CL6317.Contig11_All	nuclear transcription factor Y subunit A-3-like isoform X2 [Cucurbita moschata]
tkmiR169b-5p	CL6317.Contig2_All	nuclear transcription factor Y subunit A-3-like isoform X2 [Cucurbita moschata]
tkmiR169b-5p	CL6317.Contig6_All	nuclear transcription factor Y subunit A-3-like isoform X2 [Cucurbita moschata]
tkmiR169b-5p	CL6317.Contig12_All	nuclear transcription factor Y subunit A-3-like isoform X2 [Cucurbita moschata]
tkmiR169b-5p	CL6317.Contig6_All	nuclear transcription factor Y subunit A-3-like isoform X2 [Cucurbita moschata]
tkmiR169b-5p	CL6317.Contig2_All	nuclear transcription factor Y subunit A-3-like isoform X2 [Cucurbita moschata]
tkmiR169b-5p	CL6317.Contig5_All	nuclear transcription factor Y subunit A-3-like isoform X2 [Cucurbita moschata]
tkmiR169b-5p	CL6317.Contig11_All	nuclear transcription factor Y subunit A-3-like isoform X2 [Cucurbita moschata]
tkmiR169b-5p	CL4269.Contig10_All	nuclear transcription factor Y subunit A-4 [Cucumis sativus] >KGN45125.1 hypothetical protein Csa_7G428130 [Cucumis sativus]
tkmiR169b-5p	CL4269.Contig10_All	nuclear transcription factor Y subunit A-4 [Cucumis sativus] >KGN45125.1 hypothetical protein Csa_7G428130 [Cucumis sativus]
tkmiR169b-5p	CL4269.Contig1_All	nuclear transcription factor Y subunit A-4-like [Momordica charantia]
tkmiR169b-5p	CL4269.Contig1_All	nuclear transcription factor Y subunit A-4-like [Momordica charantia]
tkmiR169b-5p	CL4269.Contig5_All	nuclear transcription factor Y subunit A-4-like [Momordica charantia]
tkmiR169b-5p	CL4269.Contig5_All	nuclear transcription factor Y subunit A-4-like [Momordica charantia]
tkmiR169b-5p	CL4269.Contig7_All	nuclear transcription factor Y subunit A-4-like [Momordica charantia]
tkmiR169b-5p	CL4269.Contig7_All	nuclear transcription factor Y subunit A-4-like [Momordica charantia]
tkmiR169b-5p	CL4269.Contig9_All	nuclear transcription factor Y subunit A-9-like [Cucumis melo] >XP_008461299.1 nuclear transcription factor Y subunit A-9-like [Cucumis melo]
tkmiR169b-5p	CL4269.Contig4_All	nuclear transcription factor Y subunit A-9-like [Cucumis melo] >XP_008461299.1 nuclear transcription factor Y subunit A-9-like [Cucumis melo]
tkmiR169b-5p	CL4269.Contig9_All	nuclear transcription factor Y subunit A-9-like [Cucumis melo] >XP_008461299.1 nuclear transcription factor Y subunit A-9-like [Cucumis melo]
tkmiR169b-5p	CL4269.Contig4_All	nuclear transcription factor Y subunit A-9-like [Cucumis melo] >XP_008461299.1 nuclear transcription factor Y subunit A-9-like [Cucumis melo]
tkmiR169b-5p	CL5064.Contig7_All	pentatricopeptide repeat-containing protein At5g64320, mitochondrial [Cucurbita moschata]
tkmiR169b-5p	CL5064.Contig6_All	pentatricopeptide repeat-containing protein At5g64320, mitochondrial [Cucurbita moschata]
tkmiR169b-5p	Unigene3256_All	something about silencing protein 10 isoform X1 [Cucumis melo]
tkmiR169b-5p	CL14234.Contig1_All	uncharacterized LOC101222690 [Cucumis sativus] >CAF33485.2 putative N-acetylglucosaminyltransferase III [Cucumis sativus]
tkmiR169b-5p	Unigene6790_All	uncharacterized protein LOC111788429 [Cucurbita pepo subsp. pepo]
tkmiR169b-5p	CL14234.Contig2_All	uncharacterized protein LOC111809899 [Cucurbita pepo subsp. pepo]
tkmiR169e_3	CL2456.Contig26_All	33 kDa ribonucleoprotein, chloroplastic [Cucurbita maxima]
tkmiR169e_3	CL2456.Contig26_All	33 kDa ribonucleoprotein, chloroplastic [Cucurbita maxima]
tkmiR169e_3	CL2456.Contig5_All	33 kDa ribonucleoprotein, chloroplastic [Cucurbita maxima]
tkmiR169e_3	CL2456.Contig5_All	33 kDa ribonucleoprotein, chloroplastic [Cucurbita maxima]
tkmiR169e_3	CL4414.Contig29_All	gamma-tubulin complex component 4 homolog [Cucumis sativus] >XP_011660151.1 gamma-tubulin complex component 4 homolog [Cucumis sativus]
tkmiR169e_3	CL4414.Contig29_All	gamma-tubulin complex component 4 homolog [Cucumis sativus] >XP_011660151.1 gamma-tubulin complex component 4 homolog [Cucumis sativus]
tkmiR169e_3	CL4414.Contig31_All	gamma-tubulin complex component 4 homolog [Cucurbita moschata] >XP_022934807.1 gamma-tubulin complex component 4 homolog [Cucurbita moschata]
tkmiR169e_3	CL4414.Contig31_All	gamma-tubulin complex component 4 homolog [Cucurbita moschata] >XP_022934807.1 gamma-tubulin complex component 4 homolog [Cucurbita moschata]
tkmiR169e_3	CL4414.Contig11_All	gamma-tubulin complex component 4 homolog [Cucurbita moschata] >XP_022934807.1 gamma-tubulin complex component 4 homolog [Cucurbita moschata]
tkmiR169e_3	CL4414.Contig11_All	gamma-tubulin complex component 4 homolog [Cucurbita moschata] >XP_022934807.1 gamma-tubulin complex component 4 homolog [Cucurbita moschata]
tkmiR169e_3	CL4414.Contig22_All	gamma-tubulin complex component 4 homolog [Cucurbita pepo subsp. pepo]
tkmiR169e_3	CL4414.Contig17_All	gamma-tubulin complex component 4 homolog [Cucurbita pepo subsp. pepo]
tkmiR169e_3	CL4414.Contig16_All	gamma-tubulin complex component 4 homolog [Cucurbita pepo subsp. pepo]
tkmiR169e_3	CL4414.Contig16_All	gamma-tubulin complex component 4 homolog [Cucurbita pepo subsp. pepo]
tkmiR169e_3	CL4414.Contig17_All	gamma-tubulin complex component 4 homolog [Cucurbita pepo subsp. pepo]
tkmiR169e_3	CL4414.Contig22_All	gamma-tubulin complex component 4 homolog [Cucurbita pepo subsp. pepo]
tkmiR169e_3	CL4414.Contig7_All	gamma-tubulin complex component 4 homolog [Cucurbita pepo subsp. pepo]
tkmiR169e_3	CL4414.Contig7_All	gamma-tubulin complex component 4 homolog [Cucurbita pepo subsp. pepo]
tkmiR169e_3	CL4414.Contig30_All	gamma-tubulin complex component 4 homolog isoform X1 [Momordica charantia]
tkmiR169e_3	Unigene63298_All	gamma-tubulin complex component 4 homolog isoform X1 [Momordica charantia]
tkmiR169e_3	Unigene63298_All	gamma-tubulin complex component 4 homolog isoform X1 [Momordica charantia]
tkmiR169e_3	CL4414.Contig30_All	gamma-tubulin complex component 4 homolog isoform X1 [Momordica charantia]
tkmiR169e_3	CL13772.Contig3_All	glutamate decarboxylase 4-like [Cucurbita maxima] >XP_022990886.1 glutamate decarboxylase 4-like [Cucurbita maxima]
tkmiR169e_3	CL13772.Contig3_All	glutamate decarboxylase 4-like [Cucurbita maxima] >XP_022990886.1 glutamate decarboxylase 4-like [Cucurbita maxima]
tkmiR169e_3	CL14906.Contig10_All	histone-lysine N-methyltransferase SUVR4-like [Cucurbita pepo subsp. pepo]
tkmiR169e_3	CL14906.Contig10_All	histone-lysine N-methyltransferase SUVR4-like [Cucurbita pepo subsp. pepo]
tkmiR169e_3	CL4414.Contig26_All	hypothetical protein Csa_1G616260 [Cucumis sativus]
tkmiR169e_3	CL4414.Contig26_All	hypothetical protein Csa_1G616260 [Cucumis sativus]
tkmiR169e_3	Unigene24189_All	NA
tkmiR169e_3	CL2456.Contig25_All	nuclear transcription factor Y subunit A-10 [Momordica charantia] >XP_022151377.1 nuclear transcription factor Y subunit A-10 [Momordica charantia]
tkmiR169e_3	Unigene41317_All	nuclear transcription factor Y subunit A-10 [Momordica charantia] >XP_022151377.1 nuclear transcription factor Y subunit A-10 [Momordica charantia]
tkmiR169e_3	CL2456.Contig18_All	nuclear transcription factor Y subunit A-10 [Momordica charantia] >XP_022151377.1 nuclear transcription factor Y subunit A-10 [Momordica charantia]
tkmiR169e_3	CL2456.Contig19_All	nuclear transcription factor Y subunit A-10 [Momordica charantia] >XP_022151377.1 nuclear transcription factor Y subunit A-10 [Momordica charantia]
tkmiR169e_3	CL2456.Contig12_All	nuclear transcription factor Y subunit A-10 [Momordica charantia] >XP_022151377.1 nuclear transcription factor Y subunit A-10 [Momordica charantia]
tkmiR169e_3	CL2456.Contig21_All	nuclear transcription factor Y subunit A-10 [Momordica charantia] >XP_022151377.1 nuclear transcription factor Y subunit A-10 [Momordica charantia]
tkmiR169e_3	CL2456.Contig18_All	nuclear transcription factor Y subunit A-10 [Momordica charantia] >XP_022151377.1 nuclear transcription factor Y subunit A-10 [Momordica charantia]
tkmiR169e_3	CL2456.Contig12_All	nuclear transcription factor Y subunit A-10 [Momordica charantia] >XP_022151377.1 nuclear transcription factor Y subunit A-10 [Momordica charantia]
tkmiR169e_3	CL2456.Contig25_All	nuclear transcription factor Y subunit A-10 [Momordica charantia] >XP_022151377.1 nuclear transcription factor Y subunit A-10 [Momordica charantia]
tkmiR169e_3	CL2456.Contig19_All	nuclear transcription factor Y subunit A-10 [Momordica charantia] >XP_022151377.1 nuclear transcription factor Y subunit A-10 [Momordica charantia]
tkmiR169e_3	CL2456.Contig21_All	nuclear transcription factor Y subunit A-10 [Momordica charantia] >XP_022151377.1 nuclear transcription factor Y subunit A-10 [Momordica charantia]
tkmiR169e_3	Unigene41317_All	nuclear transcription factor Y subunit A-10 [Momordica charantia] >XP_022151377.1 nuclear transcription factor Y subunit A-10 [Momordica charantia]
tkmiR169e_3	CL2456.Contig20_All	nuclear transcription factor Y subunit A-10-like isoform X1 [Cucumis sativus] >KGN59224.1 hypothetical protein Csa_3G782710 [Cucumis sativus]
tkmiR169e_3	CL2456.Contig20_All	nuclear transcription factor Y subunit A-10-like isoform X1 [Cucumis sativus] >KGN59224.1 hypothetical protein Csa_3G782710 [Cucumis sativus]
tkmiR169e_3	Unigene41312_All	nuclear transcription factor Y subunit A-1-like [Cucumis sativus] >KGN66486.1 hypothetical protein Csa_1G613580 [Cucumis sativus]
tkmiR169e_3	Unigene41312_All	nuclear transcription factor Y subunit A-1-like [Cucumis sativus] >KGN66486.1 hypothetical protein Csa_1G613580 [Cucumis sativus]
tkmiR169e_3	CL8411.Contig3_All	nuclear transcription factor Y subunit A-1-like [Momordica charantia]
tkmiR169e_3	CL8411.Contig1_All	nuclear transcription factor Y subunit A-1-like [Momordica charantia]
tkmiR169e_3	CL8411.Contig3_All	nuclear transcription factor Y subunit A-1-like [Momordica charantia]
tkmiR169e_3	CL8411.Contig2_All	nuclear transcription factor Y subunit A-1-like [Momordica charantia]
tkmiR169e_3	CL8411.Contig1_All	nuclear transcription factor Y subunit A-1-like [Momordica charantia]
tkmiR169e_3	CL8411.Contig2_All	nuclear transcription factor Y subunit A-1-like [Momordica charantia]
tkmiR169e_3	CL6636.Contig4_All	nuclear transcription factor Y subunit A-1-like isoform X3 [Cucurbita moschata] >XP_022944167.1 nuclear transcription factor Y subunit A-1-like isoform X3 [Cucurbita moschata]
tkmiR169e_3	CL6636.Contig3_All	nuclear transcription factor Y subunit A-1-like isoform X3 [Cucurbita moschata] >XP_022944167.1 nuclear transcription factor Y subunit A-1-like isoform X3 [Cucurbita moschata]
tkmiR169e_3	CL6636.Contig2_All	nuclear transcription factor Y subunit A-1-like isoform X3 [Cucurbita moschata] >XP_022944167.1 nuclear transcription factor Y subunit A-1-like isoform X3 [Cucurbita moschata]
tkmiR169e_3	CL6636.Contig3_All	nuclear transcription factor Y subunit A-1-like isoform X3 [Cucurbita moschata] >XP_022944167.1 nuclear transcription factor Y subunit A-1-like isoform X3 [Cucurbita moschata]
tkmiR169e_3	CL6636.Contig11_All	nuclear transcription factor Y subunit A-1-like isoform X3 [Cucurbita moschata] >XP_022944167.1 nuclear transcription factor Y subunit A-1-like isoform X3 [Cucurbita moschata]
tkmiR169e_3	CL6636.Contig6_All	nuclear transcription factor Y subunit A-1-like isoform X3 [Cucurbita moschata] >XP_022944167.1 nuclear transcription factor Y subunit A-1-like isoform X3 [Cucurbita moschata]
tkmiR169e_3	CL6636.Contig11_All	nuclear transcription factor Y subunit A-1-like isoform X3 [Cucurbita moschata] >XP_022944167.1 nuclear transcription factor Y subunit A-1-like isoform X3 [Cucurbita moschata]
tkmiR169e_3	CL6636.Contig2_All	nuclear transcription factor Y subunit A-1-like isoform X3 [Cucurbita moschata] >XP_022944167.1 nuclear transcription factor Y subunit A-1-like isoform X3 [Cucurbita moschata]
tkmiR169e_3	CL6636.Contig4_All	nuclear transcription factor Y subunit A-1-like isoform X3 [Cucurbita moschata] >XP_022944167.1 nuclear transcription factor Y subunit A-1-like isoform X3 [Cucurbita moschata]
tkmiR169e_3	CL6636.Contig12_All	nuclear transcription factor Y subunit A-1-like isoform X3 [Cucurbita moschata] >XP_022944167.1 nuclear transcription factor Y subunit A-1-like isoform X3 [Cucurbita moschata]
tkmiR169e_3	CL6636.Contig6_All	nuclear transcription factor Y subunit A-1-like isoform X3 [Cucurbita moschata] >XP_022944167.1 nuclear transcription factor Y subunit A-1-like isoform X3 [Cucurbita moschata]
tkmiR169e_3	CL6636.Contig12_All	nuclear transcription factor Y subunit A-1-like isoform X3 [Cucurbita moschata] >XP_022944167.1 nuclear transcription factor Y subunit A-1-like isoform X3 [Cucurbita moschata]
tkmiR169e_3	CL6317.Contig12_All	nuclear transcription factor Y subunit A-3-like isoform X2 [Cucurbita moschata]
tkmiR169e_3	CL6317.Contig11_All	nuclear transcription factor Y subunit A-3-like isoform X2 [Cucurbita moschata]
tkmiR169e_3	CL6317.Contig2_All	nuclear transcription factor Y subunit A-3-like isoform X2 [Cucurbita moschata]
tkmiR169e_3	CL6317.Contig6_All	nuclear transcription factor Y subunit A-3-like isoform X2 [Cucurbita moschata]
tkmiR169e_3	CL6317.Contig5_All	nuclear transcription factor Y subunit A-3-like isoform X2 [Cucurbita moschata]
tkmiR169e_3	CL6317.Contig6_All	nuclear transcription factor Y subunit A-3-like isoform X2 [Cucurbita moschata]
tkmiR169e_3	CL6317.Contig12_All	nuclear transcription factor Y subunit A-3-like isoform X2 [Cucurbita moschata]
tkmiR169e_3	CL6317.Contig2_All	nuclear transcription factor Y subunit A-3-like isoform X2 [Cucurbita moschata]
tkmiR169e_3	CL6317.Contig5_All	nuclear transcription factor Y subunit A-3-like isoform X2 [Cucurbita moschata]
tkmiR169e_3	CL6317.Contig11_All	nuclear transcription factor Y subunit A-3-like isoform X2 [Cucurbita moschata]
tkmiR169e_3	CL4269.Contig10_All	nuclear transcription factor Y subunit A-4 [Cucumis sativus] >KGN45125.1 hypothetical protein Csa_7G428130 [Cucumis sativus]
tkmiR169e_3	CL4269.Contig10_All	nuclear transcription factor Y subunit A-4 [Cucumis sativus] >KGN45125.1 hypothetical protein Csa_7G428130 [Cucumis sativus]
tkmiR169e_3	CL4269.Contig1_All	nuclear transcription factor Y subunit A-4-like [Momordica charantia]
tkmiR169e_3	CL4269.Contig1_All	nuclear transcription factor Y subunit A-4-like [Momordica charantia]
tkmiR169e_3	CL4269.Contig5_All	nuclear transcription factor Y subunit A-4-like [Momordica charantia]
tkmiR169e_3	CL4269.Contig5_All	nuclear transcription factor Y subunit A-4-like [Momordica charantia]
tkmiR169e_3	CL4269.Contig7_All	nuclear transcription factor Y subunit A-4-like [Momordica charantia]
tkmiR169e_3	CL4269.Contig7_All	nuclear transcription factor Y subunit A-4-like [Momordica charantia]
tkmiR169e_3	CL4269.Contig9_All	nuclear transcription factor Y subunit A-9-like [Cucumis melo] >XP_008461299.1 nuclear transcription factor Y subunit A-9-like [Cucumis melo]
tkmiR169e_3	CL4269.Contig4_All	nuclear transcription factor Y subunit A-9-like [Cucumis melo] >XP_008461299.1 nuclear transcription factor Y subunit A-9-like [Cucumis melo]
tkmiR169e_3	CL4269.Contig9_All	nuclear transcription factor Y subunit A-9-like [Cucumis melo] >XP_008461299.1 nuclear transcription factor Y subunit A-9-like [Cucumis melo]
tkmiR169e_3	CL4269.Contig4_All	nuclear transcription factor Y subunit A-9-like [Cucumis melo] >XP_008461299.1 nuclear transcription factor Y subunit A-9-like [Cucumis melo]
tkmiR169e_3	CL14906.Contig2_All	nucleolar GTP-binding protein 1 [Momordica charantia]
tkmiR169e_3	CL14906.Contig3_All	nucleolar GTP-binding protein 1 [Momordica charantia]
tkmiR169e_3	CL14906.Contig2_All	nucleolar GTP-binding protein 1 [Momordica charantia]
tkmiR169e_3	CL14906.Contig3_All	nucleolar GTP-binding protein 1 [Momordica charantia]
tkmiR169e_3	CL14906.Contig13_All	nucleolar GTP-binding protein 1 isoform X3 [Cucurbita maxima]
tkmiR169e_3	CL14906.Contig13_All	nucleolar GTP-binding protein 1 isoform X3 [Cucurbita maxima]
tkmiR169e_3	CL5593.Contig3_All	serine/threonine-protein kinase tricorner-like [Cucurbita moschata]
tkmiR169e_3	CL5593.Contig3_All	serine/threonine-protein kinase tricorner-like [Cucurbita moschata]
tkmiR169e_3	Unigene3256_All	something about silencing protein 10 isoform X1 [Cucumis melo]
tkmiR169e_3	Unigene3256_All	something about silencing protein 10 isoform X1 [Cucumis melo]
tkmiR169e_3	CL14234.Contig1_All	uncharacterized LOC101222690 [Cucumis sativus] >CAF33485.2 putative N-acetylglucosaminyltransferase III [Cucumis sativus]
tkmiR169e_3	Unigene6790_All	uncharacterized protein LOC111788429 [Cucurbita pepo subsp. pepo]
tkmiR169e_3	Unigene6790_All	uncharacterized protein LOC111788429 [Cucurbita pepo subsp. pepo]
tkmiR169e_3	CL14234.Contig2_All	uncharacterized protein LOC111809899 [Cucurbita pepo subsp. pepo]
tkmiR169v_1	CL1062.Contig8_All	187-kDa microtubule-associated protein AIR9 [Cucurbita moschata] >XP_022926718.1 187-kDa microtubule-associated protein AIR9 [Cucurbita moschata]
tkmiR169v_1	CL1062.Contig6_All	187-kDa microtubule-associated protein AIR9 [Cucurbita moschata] >XP_022926718.1 187-kDa microtubule-associated protein AIR9 [Cucurbita moschata]
tkmiR169v_1	CL1062.Contig7_All	187-kDa microtubule-associated protein AIR9 [Cucurbita moschata] >XP_022926718.1 187-kDa microtubule-associated protein AIR9 [Cucurbita moschata]
tkmiR169v_1	CL1062.Contig5_All	187-kDa microtubule-associated protein AIR9 [Cucurbita moschata] >XP_022926718.1 187-kDa microtubule-associated protein AIR9 [Cucurbita moschata]
tkmiR169v_1	CL1062.Contig3_All	187-kDa microtubule-associated protein AIR9 [Momordica charantia] >XP_022146547.1 187-kDa microtubule-associated protein AIR9 [Momordica charantia]
tkmiR169v_1	CL1062.Contig2_All	187-kDa microtubule-associated protein AIR9 [Momordica charantia] >XP_022146547.1 187-kDa microtubule-associated protein AIR9 [Momordica charantia]
tkmiR169v_1	CL1062.Contig1_All	187-kDa microtubule-associated protein AIR9 [Momordica charantia] >XP_022146547.1 187-kDa microtubule-associated protein AIR9 [Momordica charantia]
tkmiR169v_1	CL2456.Contig26_All	33 kDa ribonucleoprotein, chloroplastic [Cucurbita maxima]
tkmiR169v_1	CL2456.Contig5_All	33 kDa ribonucleoprotein, chloroplastic [Cucurbita maxima]
tkmiR169v_1	CL2456.Contig5_All	33 kDa ribonucleoprotein, chloroplastic [Cucurbita maxima]
tkmiR169v_1	CL2456.Contig26_All	33 kDa ribonucleoprotein, chloroplastic [Cucurbita maxima]
tkmiR169v_1	Unigene41187_All	ABC transporter G family member 17-like [Cucurbita maxima] >XP_023003606.1 ABC transporter G family member 17-like [Cucurbita maxima]
tkmiR169v_1	Unigene41185_All	ABC transporter G family member 17-like [Cucurbita maxima] >XP_023003606.1 ABC transporter G family member 17-like [Cucurbita maxima]
tkmiR169v_1	Unigene41185_All	ABC transporter G family member 17-like [Cucurbita maxima] >XP_023003606.1 ABC transporter G family member 17-like [Cucurbita maxima]
tkmiR169v_1	CL5917.Contig1_All	ABC transporter G family member 17-like [Cucurbita maxima] >XP_023003606.1 ABC transporter G family member 17-like [Cucurbita maxima]
tkmiR169v_1	Unigene41187_All	ABC transporter G family member 17-like [Cucurbita maxima] >XP_023003606.1 ABC transporter G family member 17-like [Cucurbita maxima]
tkmiR169v_1	CL5917.Contig1_All	ABC transporter G family member 17-like [Cucurbita maxima] >XP_023003606.1 ABC transporter G family member 17-like [Cucurbita maxima]
tkmiR169v_1	CL4399.Contig2_All	CDPK-related kinase 5-like [Cucurbita moschata]
tkmiR169v_1	CL4399.Contig3_All	CDPK-related kinase 5-like [Cucurbita pepo subsp. pepo]
tkmiR169v_1	Unigene22317_All	CDPK-related kinase 5-like [Cucurbita pepo subsp. pepo]
tkmiR169v_1	CL8249.Contig3_All	double-stranded RNA-binding protein 1 isoform X1 [Cucumis sativus] >KGN62746.1 hypothetical protein Csa_2G370450 [Cucumis sativus]
tkmiR169v_1	CL8249.Contig3_All	double-stranded RNA-binding protein 1 isoform X1 [Cucumis sativus] >KGN62746.1 hypothetical protein Csa_2G370450 [Cucumis sativus]
tkmiR169v_1	CL55.Contig14_All	dual specificity protein phosphatase 12-like [Cucurbita maxima] >XP_022974300.1 dual specificity protein phosphatase 12-like [Cucurbita maxima]
tkmiR169v_1	CL55.Contig3_All	dual specificity protein phosphatase 12-like [Cucurbita maxima] >XP_022974300.1 dual specificity protein phosphatase 12-like [Cucurbita maxima]
tkmiR169v_1	CL55.Contig2_All	dual specificity protein phosphatase 12-like [Cucurbita maxima] >XP_022974300.1 dual specificity protein phosphatase 12-like [Cucurbita maxima]
tkmiR169v_1	CL55.Contig1_All	dual specificity protein phosphatase 12-like [Cucurbita maxima] >XP_022974300.1 dual specificity protein phosphatase 12-like [Cucurbita maxima]
tkmiR169v_1	CL55.Contig7_All	dual specificity protein phosphatase 12-like [Cucurbita maxima] >XP_022974300.1 dual specificity protein phosphatase 12-like [Cucurbita maxima]
tkmiR169v_1	CL2116.Contig5_All	Fanconi anemia group J protein [Cucurbita maxima]
tkmiR169v_1	CL2116.Contig14_All	Fanconi anemia group J protein [Cucurbita maxima]
tkmiR169v_1	CL2116.Contig13_All	Fanconi anemia group J protein homolog isoform X1 [Momordica charantia]
tkmiR169v_1	CL2116.Contig7_All	Fanconi anemia group J protein homolog isoform X2 [Momordica charantia]
tkmiR169v_1	CL1229.Contig11_All	F-box protein SKIP5 [Momordica charantia]
tkmiR169v_1	CL1229.Contig11_All	F-box protein SKIP5 [Momordica charantia]
tkmiR169v_1	CL1229.Contig1_All	F-box protein SKIP5 isoform X1 [Cucumis sativus] >KGN52308.1 hypothetical protein Csa_5G623720 [Cucumis sativus]
tkmiR169v_1	CL1229.Contig1_All	F-box protein SKIP5 isoform X1 [Cucumis sativus] >KGN52308.1 hypothetical protein Csa_5G623720 [Cucumis sativus]
tkmiR169v_1	CL1229.Contig4_All	F-box protein SKIP5 isoform X2 [Cucumis sativus]
tkmiR169v_1	CL1229.Contig5_All	F-box protein SKIP5 isoform X2 [Cucumis sativus]
tkmiR169v_1	CL1229.Contig12_All	F-box protein SKIP5 isoform X2 [Cucumis sativus]
tkmiR169v_1	CL1229.Contig5_All	F-box protein SKIP5 isoform X2 [Cucumis sativus]
tkmiR169v_1	CL1229.Contig14_All	F-box protein SKIP5 isoform X2 [Cucumis sativus]
tkmiR169v_1	CL1229.Contig4_All	F-box protein SKIP5 isoform X2 [Cucumis sativus]
tkmiR169v_1	CL1229.Contig12_All	F-box protein SKIP5 isoform X2 [Cucumis sativus]
tkmiR169v_1	CL1229.Contig10_All	F-box protein SKIP5 isoform X2 [Cucumis sativus]
tkmiR169v_1	CL1229.Contig14_All	F-box protein SKIP5 isoform X2 [Cucumis sativus]
tkmiR169v_1	Unigene46120_All	F-box protein SKIP5 isoform X2 [Cucumis sativus]
tkmiR169v_1	Unigene46120_All	F-box protein SKIP5 isoform X2 [Cucumis sativus]
tkmiR169v_1	CL1229.Contig7_All	F-box protein SKIP5 isoform X2 [Cucumis sativus]
tkmiR169v_1	CL1229.Contig10_All	F-box protein SKIP5 isoform X2 [Cucumis sativus]
tkmiR169v_1	CL1229.Contig7_All	F-box protein SKIP5 isoform X2 [Cucumis sativus]
tkmiR169v_1	CL1229.Contig13_All	F-box protein SKIP5-like isoform X1 [Cucurbita moschata]
tkmiR169v_1	CL1229.Contig3_All	F-box protein SKIP5-like isoform X1 [Cucurbita moschata]
tkmiR169v_1	CL1229.Contig3_All	F-box protein SKIP5-like isoform X1 [Cucurbita moschata]
tkmiR169v_1	CL1229.Contig13_All	F-box protein SKIP5-like isoform X1 [Cucurbita moschata]
tkmiR169v_1	CL4414.Contig29_All	gamma-tubulin complex component 4 homolog [Cucumis sativus] >XP_011660151.1 gamma-tubulin complex component 4 homolog [Cucumis sativus]
tkmiR169v_1	CL4414.Contig29_All	gamma-tubulin complex component 4 homolog [Cucumis sativus] >XP_011660151.1 gamma-tubulin complex component 4 homolog [Cucumis sativus]
tkmiR169v_1	CL4414.Contig31_All	gamma-tubulin complex component 4 homolog [Cucurbita moschata] >XP_022934807.1 gamma-tubulin complex component 4 homolog [Cucurbita moschata]
tkmiR169v_1	CL4414.Contig11_All	gamma-tubulin complex component 4 homolog [Cucurbita moschata] >XP_022934807.1 gamma-tubulin complex component 4 homolog [Cucurbita moschata]
tkmiR169v_1	CL4414.Contig31_All	gamma-tubulin complex component 4 homolog [Cucurbita moschata] >XP_022934807.1 gamma-tubulin complex component 4 homolog [Cucurbita moschata]
tkmiR169v_1	CL4414.Contig11_All	gamma-tubulin complex component 4 homolog [Cucurbita moschata] >XP_022934807.1 gamma-tubulin complex component 4 homolog [Cucurbita moschata]
tkmiR169v_1	CL4414.Contig22_All	gamma-tubulin complex component 4 homolog [Cucurbita pepo subsp. pepo]
tkmiR169v_1	CL4414.Contig17_All	gamma-tubulin complex component 4 homolog [Cucurbita pepo subsp. pepo]
tkmiR169v_1	CL4414.Contig16_All	gamma-tubulin complex component 4 homolog [Cucurbita pepo subsp. pepo]
tkmiR169v_1	CL4414.Contig17_All	gamma-tubulin complex component 4 homolog [Cucurbita pepo subsp. pepo]
tkmiR169v_1	CL4414.Contig7_All	gamma-tubulin complex component 4 homolog [Cucurbita pepo subsp. pepo]
tkmiR169v_1	CL4414.Contig16_All	gamma-tubulin complex component 4 homolog [Cucurbita pepo subsp. pepo]
tkmiR169v_1	CL4414.Contig22_All	gamma-tubulin complex component 4 homolog [Cucurbita pepo subsp. pepo]
tkmiR169v_1	CL4414.Contig7_All	gamma-tubulin complex component 4 homolog [Cucurbita pepo subsp. pepo]
tkmiR169v_1	CL4414.Contig30_All	gamma-tubulin complex component 4 homolog isoform X1 [Momordica charantia]
tkmiR169v_1	Unigene63298_All	gamma-tubulin complex component 4 homolog isoform X1 [Momordica charantia]
tkmiR169v_1	Unigene63298_All	gamma-tubulin complex component 4 homolog isoform X1 [Momordica charantia]
tkmiR169v_1	CL4414.Contig30_All	gamma-tubulin complex component 4 homolog isoform X1 [Momordica charantia]
tkmiR169v_1	CL13772.Contig3_All	glutamate decarboxylase 4-like [Cucurbita maxima] >XP_022990886.1 glutamate decarboxylase 4-like [Cucurbita maxima]
tkmiR169v_1	CL13772.Contig3_All	glutamate decarboxylase 4-like [Cucurbita maxima] >XP_022990886.1 glutamate decarboxylase 4-like [Cucurbita maxima]
tkmiR169v_1	CL14906.Contig10_All	histone-lysine N-methyltransferase SUVR4-like [Cucurbita pepo subsp. pepo]
tkmiR169v_1	CL14906.Contig10_All	histone-lysine N-methyltransferase SUVR4-like [Cucurbita pepo subsp. pepo]
tkmiR169v_1	CL4414.Contig26_All	hypothetical protein Csa_1G616260 [Cucumis sativus]
tkmiR169v_1	CL4414.Contig26_All	hypothetical protein Csa_1G616260 [Cucumis sativus]
tkmiR169v_1	CL2116.Contig8_All	hypothetical protein Csa_4G663710 [Cucumis sativus]
tkmiR169v_1	CL1229.Contig6_All	iron-sulfur assembly protein IscA-like 1, mitochondrial [Cucumis melo]
tkmiR169v_1	CL1229.Contig6_All	iron-sulfur assembly protein IscA-like 1, mitochondrial [Cucumis melo]
tkmiR169v_1	CL4747.Contig7_All	isoamylase 1, chloroplastic [Cucurbita maxima]
tkmiR169v_1	CL4747.Contig6_All	isoamylase 1, chloroplastic [Cucurbita maxima]
tkmiR169v_1	CL4747.Contig8_All	isoamylase 1, chloroplastic [Cucurbita maxima]
tkmiR169v_1	CL4747.Contig5_All	isoamylase 1, chloroplastic [Cucurbita maxima]
tkmiR169v_1	CL224.Contig7_All	methylmalonate-semialdehyde dehydrogenase [acylating], mitochondrial-like isoform X4 [Cucurbita pepo subsp. pepo]
tkmiR169v_1	CL224.Contig16_All	methylmalonate-semialdehyde dehydrogenase [acylating], mitochondrial-like isoform X4 [Cucurbita pepo subsp. pepo]
tkmiR169v_1	CL224.Contig3_All	methylmalonate-semialdehyde dehydrogenase [acylating], mitochondrial-like isoform X4 [Cucurbita pepo subsp. pepo]
tkmiR169v_1	CL224.Contig11_All	methylmalonate-semialdehyde dehydrogenase [acylating], mitochondrial-like isoform X4 [Cucurbita pepo subsp. pepo]
tkmiR169v_1	CL224.Contig13_All	methylmalonate-semialdehyde dehydrogenase [acylating], mitochondrial-like isoform X4 [Cucurbita pepo subsp. pepo]
tkmiR169v_1	CL224.Contig21_All	methylmalonate-semialdehyde dehydrogenase [acylating], mitochondrial-like isoform X4 [Cucurbita pepo subsp. pepo]
tkmiR169v_1	CL224.Contig12_All	methylmalonate-semialdehyde dehydrogenase [acylating], mitochondrial-like isoform X4 [Cucurbita pepo subsp. pepo]
tkmiR169v_1	CL224.Contig4_All	methylmalonate-semialdehyde dehydrogenase [acylating], mitochondrial-like isoform X4 [Cucurbita pepo subsp. pepo]
tkmiR169v_1	CL224.Contig18_All	methylmalonate-semialdehyde dehydrogenase [acylating], mitochondrial-like isoform X4 [Cucurbita pepo subsp. pepo]
tkmiR169v_1	Unigene24189_All	NA
tkmiR169v_1	CL2456.Contig25_All	nuclear transcription factor Y subunit A-10 [Momordica charantia] >XP_022151377.1 nuclear transcription factor Y subunit A-10 [Momordica charantia]
tkmiR169v_1	Unigene41317_All	nuclear transcription factor Y subunit A-10 [Momordica charantia] >XP_022151377.1 nuclear transcription factor Y subunit A-10 [Momordica charantia]
tkmiR169v_1	CL2456.Contig18_All	nuclear transcription factor Y subunit A-10 [Momordica charantia] >XP_022151377.1 nuclear transcription factor Y subunit A-10 [Momordica charantia]
tkmiR169v_1	CL2456.Contig18_All	nuclear transcription factor Y subunit A-10 [Momordica charantia] >XP_022151377.1 nuclear transcription factor Y subunit A-10 [Momordica charantia]
tkmiR169v_1	CL2456.Contig21_All	nuclear transcription factor Y subunit A-10 [Momordica charantia] >XP_022151377.1 nuclear transcription factor Y subunit A-10 [Momordica charantia]
tkmiR169v_1	Unigene41317_All	nuclear transcription factor Y subunit A-10 [Momordica charantia] >XP_022151377.1 nuclear transcription factor Y subunit A-10 [Momordica charantia]
tkmiR169v_1	CL2456.Contig19_All	nuclear transcription factor Y subunit A-10 [Momordica charantia] >XP_022151377.1 nuclear transcription factor Y subunit A-10 [Momordica charantia]
tkmiR169v_1	CL2456.Contig12_All	nuclear transcription factor Y subunit A-10 [Momordica charantia] >XP_022151377.1 nuclear transcription factor Y subunit A-10 [Momordica charantia]
tkmiR169v_1	CL2456.Contig21_All	nuclear transcription factor Y subunit A-10 [Momordica charantia] >XP_022151377.1 nuclear transcription factor Y subunit A-10 [Momordica charantia]
tkmiR169v_1	CL2456.Contig12_All	nuclear transcription factor Y subunit A-10 [Momordica charantia] >XP_022151377.1 nuclear transcription factor Y subunit A-10 [Momordica charantia]
tkmiR169v_1	CL2456.Contig25_All	nuclear transcription factor Y subunit A-10 [Momordica charantia] >XP_022151377.1 nuclear transcription factor Y subunit A-10 [Momordica charantia]
tkmiR169v_1	CL2456.Contig19_All	nuclear transcription factor Y subunit A-10 [Momordica charantia] >XP_022151377.1 nuclear transcription factor Y subunit A-10 [Momordica charantia]
tkmiR169v_1	CL2456.Contig20_All	nuclear transcription factor Y subunit A-10-like isoform X1 [Cucumis sativus] >KGN59224.1 hypothetical protein Csa_3G782710 [Cucumis sativus]
tkmiR169v_1	CL2456.Contig20_All	nuclear transcription factor Y subunit A-10-like isoform X1 [Cucumis sativus] >KGN59224.1 hypothetical protein Csa_3G782710 [Cucumis sativus]
tkmiR169v_1	Unigene41312_All	nuclear transcription factor Y subunit A-1-like [Cucumis sativus] >KGN66486.1 hypothetical protein Csa_1G613580 [Cucumis sativus]
tkmiR169v_1	Unigene41312_All	nuclear transcription factor Y subunit A-1-like [Cucumis sativus] >KGN66486.1 hypothetical protein Csa_1G613580 [Cucumis sativus]
tkmiR169v_1	CL8411.Contig3_All	nuclear transcription factor Y subunit A-1-like [Momordica charantia]
tkmiR169v_1	CL8411.Contig1_All	nuclear transcription factor Y subunit A-1-like [Momordica charantia]
tkmiR169v_1	CL8411.Contig1_All	nuclear transcription factor Y subunit A-1-like [Momordica charantia]
tkmiR169v_1	CL8411.Contig2_All	nuclear transcription factor Y subunit A-1-like [Momordica charantia]
tkmiR169v_1	CL8411.Contig3_All	nuclear transcription factor Y subunit A-1-like [Momordica charantia]
tkmiR169v_1	CL8411.Contig2_All	nuclear transcription factor Y subunit A-1-like [Momordica charantia]
tkmiR169v_1	CL6636.Contig3_All	nuclear transcription factor Y subunit A-1-like isoform X3 [Cucurbita moschata] >XP_022944167.1 nuclear transcription factor Y subunit A-1-like isoform X3 [Cucurbita moschata]
tkmiR169v_1	CL6636.Contig2_All	nuclear transcription factor Y subunit A-1-like isoform X3 [Cucurbita moschata] >XP_022944167.1 nuclear transcription factor Y subunit A-1-like isoform X3 [Cucurbita moschata]
tkmiR169v_1	CL6636.Contig3_All	nuclear transcription factor Y subunit A-1-like isoform X3 [Cucurbita moschata] >XP_022944167.1 nuclear transcription factor Y subunit A-1-like isoform X3 [Cucurbita moschata]
tkmiR169v_1	CL6636.Contig11_All	nuclear transcription factor Y subunit A-1-like isoform X3 [Cucurbita moschata] >XP_022944167.1 nuclear transcription factor Y subunit A-1-like isoform X3 [Cucurbita moschata]
tkmiR169v_1	CL6636.Contig6_All	nuclear transcription factor Y subunit A-1-like isoform X3 [Cucurbita moschata] >XP_022944167.1 nuclear transcription factor Y subunit A-1-like isoform X3 [Cucurbita moschata]
tkmiR169v_1	CL6636.Contig2_All	nuclear transcription factor Y subunit A-1-like isoform X3 [Cucurbita moschata] >XP_022944167.1 nuclear transcription factor Y subunit A-1-like isoform X3 [Cucurbita moschata]
tkmiR169v_1	CL6636.Contig4_All	nuclear transcription factor Y subunit A-1-like isoform X3 [Cucurbita moschata] >XP_022944167.1 nuclear transcription factor Y subunit A-1-like isoform X3 [Cucurbita moschata]
tkmiR169v_1	CL6636.Contig12_All	nuclear transcription factor Y subunit A-1-like isoform X3 [Cucurbita moschata] >XP_022944167.1 nuclear transcription factor Y subunit A-1-like isoform X3 [Cucurbita moschata]
tkmiR169v_1	CL6636.Contig6_All	nuclear transcription factor Y subunit A-1-like isoform X3 [Cucurbita moschata] >XP_022944167.1 nuclear transcription factor Y subunit A-1-like isoform X3 [Cucurbita moschata]
tkmiR169v_1	CL6636.Contig4_All	nuclear transcription factor Y subunit A-1-like isoform X3 [Cucurbita moschata] >XP_022944167.1 nuclear transcription factor Y subunit A-1-like isoform X3 [Cucurbita moschata]
tkmiR169v_1	CL6636.Contig11_All	nuclear transcription factor Y subunit A-1-like isoform X3 [Cucurbita moschata] >XP_022944167.1 nuclear transcription factor Y subunit A-1-like isoform X3 [Cucurbita moschata]
tkmiR169v_1	CL6636.Contig12_All	nuclear transcription factor Y subunit A-1-like isoform X3 [Cucurbita moschata] >XP_022944167.1 nuclear transcription factor Y subunit A-1-like isoform X3 [Cucurbita moschata]
tkmiR169v_1	CL6317.Contig12_All	nuclear transcription factor Y subunit A-3-like isoform X2 [Cucurbita moschata]
tkmiR169v_1	CL6317.Contig11_All	nuclear transcription factor Y subunit A-3-like isoform X2 [Cucurbita moschata]
tkmiR169v_1	CL6317.Contig2_All	nuclear transcription factor Y subunit A-3-like isoform X2 [Cucurbita moschata]
tkmiR169v_1	CL6317.Contig6_All	nuclear transcription factor Y subunit A-3-like isoform X2 [Cucurbita moschata]
tkmiR169v_1	CL6317.Contig6_All	nuclear transcription factor Y subunit A-3-like isoform X2 [Cucurbita moschata]
tkmiR169v_1	CL6317.Contig12_All	nuclear transcription factor Y subunit A-3-like isoform X2 [Cucurbita moschata]
tkmiR169v_1	CL6317.Contig11_All	nuclear transcription factor Y subunit A-3-like isoform X2 [Cucurbita moschata]
tkmiR169v_1	CL6317.Contig5_All	nuclear transcription factor Y subunit A-3-like isoform X2 [Cucurbita moschata]
tkmiR169v_1	CL6317.Contig2_All	nuclear transcription factor Y subunit A-3-like isoform X2 [Cucurbita moschata]
tkmiR169v_1	CL6317.Contig5_All	nuclear transcription factor Y subunit A-3-like isoform X2 [Cucurbita moschata]
tkmiR169v_1	CL4269.Contig10_All	nuclear transcription factor Y subunit A-4 [Cucumis sativus] >KGN45125.1 hypothetical protein Csa_7G428130 [Cucumis sativus]
tkmiR169v_1	CL4269.Contig10_All	nuclear transcription factor Y subunit A-4 [Cucumis sativus] >KGN45125.1 hypothetical protein Csa_7G428130 [Cucumis sativus]
tkmiR169v_1	CL4269.Contig1_All	nuclear transcription factor Y subunit A-4-like [Momordica charantia]
tkmiR169v_1	CL4269.Contig1_All	nuclear transcription factor Y subunit A-4-like [Momordica charantia]
tkmiR169v_1	CL4269.Contig5_All	nuclear transcription factor Y subunit A-4-like [Momordica charantia]
tkmiR169v_1	CL4269.Contig7_All	nuclear transcription factor Y subunit A-4-like [Momordica charantia]
tkmiR169v_1	CL4269.Contig5_All	nuclear transcription factor Y subunit A-4-like [Momordica charantia]
tkmiR169v_1	CL4269.Contig7_All	nuclear transcription factor Y subunit A-4-like [Momordica charantia]
tkmiR169v_1	CL4269.Contig4_All	nuclear transcription factor Y subunit A-9-like [Cucumis melo] >XP_008461299.1 nuclear transcription factor Y subunit A-9-like [Cucumis melo]
tkmiR169v_1	CL4269.Contig4_All	nuclear transcription factor Y subunit A-9-like [Cucumis melo] >XP_008461299.1 nuclear transcription factor Y subunit A-9-like [Cucumis melo]
tkmiR169v_1	CL4269.Contig9_All	nuclear transcription factor Y subunit A-9-like [Cucumis melo] >XP_008461299.1 nuclear transcription factor Y subunit A-9-like [Cucumis melo]
tkmiR169v_1	CL4269.Contig9_All	nuclear transcription factor Y subunit A-9-like [Cucumis melo] >XP_008461299.1 nuclear transcription factor Y subunit A-9-like [Cucumis melo]
tkmiR169v_1	CL14906.Contig2_All	nucleolar GTP-binding protein 1 [Momordica charantia]
tkmiR169v_1	CL14906.Contig2_All	nucleolar GTP-binding protein 1 [Momordica charantia]
tkmiR169v_1	CL14906.Contig3_All	nucleolar GTP-binding protein 1 [Momordica charantia]
tkmiR169v_1	CL14906.Contig3_All	nucleolar GTP-binding protein 1 [Momordica charantia]
tkmiR169v_1	CL14906.Contig13_All	nucleolar GTP-binding protein 1 isoform X3 [Cucurbita maxima]
tkmiR169v_1	CL14906.Contig13_All	nucleolar GTP-binding protein 1 isoform X3 [Cucurbita maxima]
tkmiR169v_1	CL5064.Contig7_All	pentatricopeptide repeat-containing protein At5g64320, mitochondrial [Cucurbita moschata]
tkmiR169v_1	CL5064.Contig7_All	pentatricopeptide repeat-containing protein At5g64320, mitochondrial [Cucurbita moschata]
tkmiR169v_1	CL5064.Contig6_All	pentatricopeptide repeat-containing protein At5g64320, mitochondrial [Cucurbita moschata]
tkmiR169v_1	CL5064.Contig6_All	pentatricopeptide repeat-containing protein At5g64320, mitochondrial [Cucurbita moschata]
tkmiR169v_1	CL5593.Contig3_All	serine/threonine-protein kinase tricorner-like [Cucurbita moschata]
tkmiR169v_1	Unigene3256_All	something about silencing protein 10 isoform X1 [Cucumis melo]
tkmiR169v_1	Unigene3256_All	something about silencing protein 10 isoform X1 [Cucumis melo]
tkmiR169v_1	CL14234.Contig1_All	uncharacterized LOC101222690 [Cucumis sativus] >CAF33485.2 putative N-acetylglucosaminyltransferase III [Cucumis sativus]
tkmiR169v_1	CL2873.Contig21_All	uncharacterized protein LOC101203535 isoform X1 [Cucumis sativus]
tkmiR169v_1	CL224.Contig10_All	uncharacterized protein LOC111005478 isoform X2 [Momordica charantia]
tkmiR169v_1	CL4104.Contig3_All	uncharacterized protein LOC111015638 [Momordica charantia]
tkmiR169v_1	CL4104.Contig11_All	uncharacterized protein LOC111015638 [Momordica charantia]
tkmiR169v_1	CL4104.Contig15_All	uncharacterized protein LOC111015638 [Momordica charantia]
tkmiR169v_1	CL4104.Contig10_All	uncharacterized protein LOC111015638 [Momordica charantia]
tkmiR169v_1	CL4104.Contig2_All	uncharacterized protein LOC111015638 [Momordica charantia]
tkmiR169v_1	CL4104.Contig4_All	uncharacterized protein LOC111015638 [Momordica charantia]
tkmiR169v_1	CL2873.Contig4_All	uncharacterized protein LOC111441348 [Cucurbita moschata]
tkmiR169v_1	CL2873.Contig6_All	uncharacterized protein LOC111441348 [Cucurbita moschata]
tkmiR169v_1	Unigene6790_All	uncharacterized protein LOC111788429 [Cucurbita pepo subsp. pepo]
tkmiR169v_1	Unigene6790_All	uncharacterized protein LOC111788429 [Cucurbita pepo subsp. pepo]
tkmiR169v_1	CL2873.Contig10_All	uncharacterized protein LOC111799560 [Cucurbita pepo subsp. pepo]
tkmiR169v_1	CL2873.Contig7_All	uncharacterized protein LOC111799560 [Cucurbita pepo subsp. pepo]
tkmiR169v_1	CL2873.Contig14_All	uncharacterized protein LOC111799560 [Cucurbita pepo subsp. pepo]
tkmiR169v_1	CL2873.Contig15_All	uncharacterized protein LOC111799560 [Cucurbita pepo subsp. pepo]
tkmiR169v_1	CL2873.Contig13_All	uncharacterized protein LOC111799560 [Cucurbita pepo subsp. pepo]
tkmiR169v_1	CL2873.Contig2_All	uncharacterized protein LOC111799560 [Cucurbita pepo subsp. pepo]
tkmiR169v_1	CL224.Contig8_All	uncharacterized protein LOC111803473 isoform X1 [Cucurbita pepo subsp. pepo] >XP_023543655.1 uncharacterized protein LOC111803473 isoform X1 [Cucurbita pepo subsp. pepo] >XP_023543656.1 uncharacterized protein LOC111803473 isoform X1 [Cucurbita pepo subsp. pepo] >XP_023543657.1 uncharacterized protein LOC111803473 isoform X1 [Cucurbita pepo subsp. pepo]
tkmiR169v_1	CL224.Contig22_All	uncharacterized protein LOC111803473 isoform X1 [Cucurbita pepo subsp. pepo] >XP_023543655.1 uncharacterized protein LOC111803473 isoform X1 [Cucurbita pepo subsp. pepo] >XP_023543656.1 uncharacterized protein LOC111803473 isoform X1 [Cucurbita pepo subsp. pepo] >XP_023543657.1 uncharacterized protein LOC111803473 isoform X1 [Cucurbita pepo subsp. pepo]
tkmiR169v_1	CL224.Contig1_All	uncharacterized protein LOC111803473 isoform X1 [Cucurbita pepo subsp. pepo] >XP_023543655.1 uncharacterized protein LOC111803473 isoform X1 [Cucurbita pepo subsp. pepo] >XP_023543656.1 uncharacterized protein LOC111803473 isoform X1 [Cucurbita pepo subsp. pepo] >XP_023543657.1 uncharacterized protein LOC111803473 isoform X1 [Cucurbita pepo subsp. pepo]
tkmiR169v_1	CL14234.Contig2_All	uncharacterized protein LOC111809899 [Cucurbita pepo subsp. pepo]
tkmiR171a_3	CL4797.Contig15_All	adenylate kinase 5, chloroplastic [Cucurbita pepo subsp. pepo]
tkmiR171a_3	CL4797.Contig3_All	adenylate kinase 5, chloroplastic [Cucurbita pepo subsp. pepo]
tkmiR171a_3	CL4797.Contig8_All	adenylate kinase 5, chloroplastic [Cucurbita pepo subsp. pepo]
tkmiR171a_3	CL4797.Contig5_All	adenylate kinase 5, chloroplastic [Cucurbita pepo subsp. pepo]
tkmiR171a_3	CL4797.Contig10_All	adenylate kinase 5, chloroplastic [Cucurbita pepo subsp. pepo]
tkmiR171a_3	Unigene13948_All	hypothetical protein VITISV_003511 [Vitis vinifera]
tkmiR171a_3	CL8643.Contig2_All	NA
tkmiR171a_3	CL8643.Contig2_All	NA
tkmiR171a_3	CL8643.Contig1_All	NA
tkmiR171a_3	Unigene5896_All	NA
tkmiR171a_3	Unigene14114_All	NA
tkmiR171a_3	CL8643.Contig1_All	NA
tkmiR171a_3	CL14735.Contig3_All	photosystem II 10 kDa polypeptide, chloroplastic [Momordica charantia]
tkmiR171a_3	CL14735.Contig3_All	photosystem II 10 kDa polypeptide, chloroplastic [Momordica charantia]
tkmiR171a_3	CL14735.Contig5_All	photosystem II 10 kDa polypeptide, chloroplastic [Momordica charantia]
tkmiR171a_3	Unigene12477_All	photosystem II 10 kDa polypeptide, chloroplastic [Momordica charantia]
tkmiR171a_3	CL14735.Contig5_All	photosystem II 10 kDa polypeptide, chloroplastic [Momordica charantia]
tkmiR171a_3	Unigene12477_All	photosystem II 10 kDa polypeptide, chloroplastic [Momordica charantia]
tkmiR171a_3	Unigene41146_All	probable beta-1,3-galactosyltransferase 2 [Cucumis melo]
tkmiR171a_3	Unigene41146_All	probable beta-1,3-galactosyltransferase 2 [Cucumis melo]
tkmiR171a_3	Unigene39074_All	probable disease resistance protein At5g66900 [Cucurbita pepo subsp. pepo]
tkmiR171a_3	Unigene26395_All	scarecrow-like protein 15 [Cucurbita maxima]
tkmiR171a_3	Unigene26395_All	scarecrow-like protein 15 [Cucurbita maxima]
tkmiR171a_3	CL10963.Contig2_All	scarecrow-like protein 22 [Cucumis sativus]
tkmiR171a_3	CL10963.Contig1_All	scarecrow-like protein 22 [Cucumis sativus]
tkmiR171a_3	CL10963.Contig1_All	scarecrow-like protein 22 [Cucumis sativus]
tkmiR171a_3	CL10963.Contig2_All	scarecrow-like protein 22 [Cucumis sativus]
tkmiR171a_3	CL6110.Contig2_All	scarecrow-like protein 6 [Cucumis sativus] >KGN46568.1 hypothetical protein Csa_6G109640 [Cucumis sativus]
tkmiR171a_3	CL6110.Contig2_All	scarecrow-like protein 6 [Cucumis sativus] >KGN46568.1 hypothetical protein Csa_6G109640 [Cucumis sativus]
tkmiR171a_3	Unigene17133_All	serine/threonine-protein phosphatase 6 regulatory subunit 2 [Momordica charantia]
tkmiR171a_3	Unigene8631_All	uncharacterized protein LOC103441907 [Malus domestica]
tkmiR171a_3	Unigene30687_All	uncharacterized protein LOC111015349 [Momordica charantia]
tkmiR171a_3	Unigene49203_All	uncharacterized protein LOC111022403 [Momordica charantia]
tkmiR171a_3	Unigene49203_All	uncharacterized protein LOC111022403 [Momordica charantia]
tkmiR171b-3p	CL13901.Contig3_All	bifunctional riboflavin kinase/FMN phosphatase [Cucumis melo]
tkmiR171b-3p	CL13901.Contig5_All	bifunctional riboflavin kinase/FMN phosphatase [Cucumis melo]
tkmiR171b-3p	CL13901.Contig7_All	bifunctional riboflavin kinase/FMN phosphatase [Cucumis sativus] >XP_011653006.1 bifunctional riboflavin kinase/FMN phosphatase [Cucumis sativus] >KGN64630.1 hypothetical protein Csa_1G071920 [Cucumis sativus]
tkmiR171b-3p	CL13901.Contig4_All	bifunctional riboflavin kinase/FMN phosphatase isoform X1 [Cucurbita pepo subsp. pepo] >XP_023519877.1 bifunctional riboflavin kinase/FMN phosphatase isoform X1 [Cucurbita pepo subsp. pepo] >XP_023519878.1 bifunctional riboflavin kinase/FMN phosphatase isoform X1 [Cucurbita pepo subsp. pepo]
tkmiR171b-3p	CL13901.Contig2_All	bifunctional riboflavin kinase/FMN phosphatase isoform X1 [Cucurbita pepo subsp. pepo] >XP_023519877.1 bifunctional riboflavin kinase/FMN phosphatase isoform X1 [Cucurbita pepo subsp. pepo] >XP_023519878.1 bifunctional riboflavin kinase/FMN phosphatase isoform X1 [Cucurbita pepo subsp. pepo]
tkmiR171b-3p	CL13901.Contig1_All	bifunctional riboflavin kinase/FMN phosphatase isoform X1 [Momordica charantia]
tkmiR171b-3p	CL13901.Contig8_All	bifunctional riboflavin kinase/FMN phosphatase isoform X2 [Momordica charantia]
tkmiR171b-3p	CL13901.Contig6_All	bifunctional riboflavin kinase/FMN phosphatase isoform X2 [Momordica charantia]
tkmiR171b-3p	Unigene15077_All	C2 and GRAM domain-containing protein At5g50170-like [Cucurbita pepo subsp. pepo]
tkmiR171b-3p	CL8750.Contig3_All	carotenoid cleavage dioxygenase 8 homolog A, chloroplastic-like [Cucurbita pepo subsp. pepo]
tkmiR171b-3p	Unigene18410_All	NA
tkmiR171b-3p	CL8643.Contig2_All	NA
tkmiR171b-3p	CL8643.Contig2_All	NA
tkmiR171b-3p	Unigene2836_All	NA
tkmiR171b-3p	Unigene14114_All	NA
tkmiR171b-3p	Unigene39571_All	NA
tkmiR171b-3p	Unigene39571_All	NA
tkmiR171b-3p	CL8643.Contig1_All	NA
tkmiR171b-3p	Unigene5896_All	NA
tkmiR171b-3p	Unigene14114_All	NA
tkmiR171b-3p	CL8643.Contig1_All	NA
tkmiR171b-3p	Unigene39310_All	NA
tkmiR171b-3p	Unigene18410_All	NA
tkmiR171b-3p	Unigene26382_All	NA
tkmiR171b-3p	CL14822.Contig12_All	nucleobase-ascorbate transporter 7 [Populus euphratica]
tkmiR171b-3p	CL14822.Contig8_All	nucleobase-ascorbate transporter 7-like [Cucurbita maxima] >XP_022985503.1 nucleobase-ascorbate transporter 7-like [Cucurbita maxima] >XP_022985511.1 nucleobase-ascorbate transporter 7-like [Cucurbita maxima]
tkmiR171b-3p	CL14822.Contig11_All	nucleobase-ascorbate transporter 7-like [Cucurbita maxima] >XP_022985503.1 nucleobase-ascorbate transporter 7-like [Cucurbita maxima] >XP_022985511.1 nucleobase-ascorbate transporter 7-like [Cucurbita maxima]
tkmiR171b-3p	CL14822.Contig7_All	nucleobase-ascorbate transporter 7-like [Cucurbita maxima] >XP_022985503.1 nucleobase-ascorbate transporter 7-like [Cucurbita maxima] >XP_022985511.1 nucleobase-ascorbate transporter 7-like [Cucurbita maxima]
tkmiR171b-3p	Unigene9550_All	omega-amidase, chloroplastic [Cucurbita maxima] >XP_022982377.1 omega-amidase, chloroplastic [Cucurbita maxima]
tkmiR171b-3p	CL4202.Contig6_All	pentatricopeptide repeat-containing protein At1g05670, mitochondrial [Cucurbita moschata] >XP_022922769.1 pentatricopeptide repeat-containing protein At1g05670, mitochondrial [Cucurbita moschata] >XP_022922778.1 pentatricopeptide repeat-containing protein At1g05670, mitochondrial [Cucurbita moschata]
tkmiR171b-3p	Unigene41146_All	probable beta-1,3-galactosyltransferase 2 [Cucumis melo]
tkmiR171b-3p	Unigene41146_All	probable beta-1,3-galactosyltransferase 2 [Cucumis melo]
tkmiR171b-3p	CL465.Contig8_All	protein CLT1, chloroplastic isoform X1 [Cucurbita maxima]
tkmiR171b-3p	CL465.Contig4_All	protein CLT1, chloroplastic isoform X1 [Cucurbita maxima]
tkmiR171b-3p	CL465.Contig12_All	protein CLT1, chloroplastic isoform X1 [Cucurbita maxima]
tkmiR171b-3p	CL465.Contig16_All	protein CLT1, chloroplastic isoform X1 [Cucurbita maxima]
tkmiR171b-3p	CL465.Contig11_All	protein CLT1, chloroplastic isoform X1 [Cucurbita maxima]
tkmiR171b-3p	CL465.Contig9_All	protein CLT1, chloroplastic, partial [Momordica charantia]
tkmiR171b-3p	Unigene26395_All	scarecrow-like protein 15 [Cucurbita maxima]
tkmiR171b-3p	Unigene26395_All	scarecrow-like protein 15 [Cucurbita maxima]
tkmiR171b-3p	CL10963.Contig2_All	scarecrow-like protein 22 [Cucumis sativus]
tkmiR171b-3p	CL10963.Contig1_All	scarecrow-like protein 22 [Cucumis sativus]
tkmiR171b-3p	CL10963.Contig1_All	scarecrow-like protein 22 [Cucumis sativus]
tkmiR171b-3p	CL10963.Contig2_All	scarecrow-like protein 22 [Cucumis sativus]
tkmiR171b-3p	CL6110.Contig2_All	scarecrow-like protein 6 [Cucumis sativus] >KGN46568.1 hypothetical protein Csa_6G109640 [Cucumis sativus]
tkmiR171b-3p	CL6110.Contig2_All	scarecrow-like protein 6 [Cucumis sativus] >KGN46568.1 hypothetical protein Csa_6G109640 [Cucumis sativus]
tkmiR171b-3p	Unigene17414_All	translocon-associated protein subunit alpha-like [Cucurbita moschata]
tkmiR171b-3p	Unigene8069_All	translocon-associated protein subunit alpha-like [Cucurbita moschata]
tkmiR171b-3p	Unigene30687_All	uncharacterized protein LOC111015349 [Momordica charantia]
tkmiR171b-3p	Unigene30687_All	uncharacterized protein LOC111015349 [Momordica charantia]
tkmiR171b-3p	Unigene7598_All	uncharacterized protein LOC111444358 isoform X2 [Cucurbita moschata]
tkmiR171b-3p	Unigene7598_All	uncharacterized protein LOC111444358 isoform X2 [Cucurbita moschata]
tkmiR171b-3p_2	Unigene11171_All	14-3-3-like protein [Momordica charantia]
tkmiR171b-3p_2	CL13901.Contig3_All	bifunctional riboflavin kinase/FMN phosphatase [Cucumis melo]
tkmiR171b-3p_2	CL13901.Contig5_All	bifunctional riboflavin kinase/FMN phosphatase [Cucumis melo]
tkmiR171b-3p_2	CL13901.Contig7_All	bifunctional riboflavin kinase/FMN phosphatase [Cucumis sativus] >XP_011653006.1 bifunctional riboflavin kinase/FMN phosphatase [Cucumis sativus] >KGN64630.1 hypothetical protein Csa_1G071920 [Cucumis sativus]
tkmiR171b-3p_2	CL13901.Contig4_All	bifunctional riboflavin kinase/FMN phosphatase isoform X1 [Cucurbita pepo subsp. pepo] >XP_023519877.1 bifunctional riboflavin kinase/FMN phosphatase isoform X1 [Cucurbita pepo subsp. pepo] >XP_023519878.1 bifunctional riboflavin kinase/FMN phosphatase isoform X1 [Cucurbita pepo subsp. pepo]
tkmiR171b-3p_2	CL13901.Contig2_All	bifunctional riboflavin kinase/FMN phosphatase isoform X1 [Cucurbita pepo subsp. pepo] >XP_023519877.1 bifunctional riboflavin kinase/FMN phosphatase isoform X1 [Cucurbita pepo subsp. pepo] >XP_023519878.1 bifunctional riboflavin kinase/FMN phosphatase isoform X1 [Cucurbita pepo subsp. pepo]
tkmiR171b-3p_2	CL13901.Contig1_All	bifunctional riboflavin kinase/FMN phosphatase isoform X1 [Momordica charantia]
tkmiR171b-3p_2	CL13901.Contig8_All	bifunctional riboflavin kinase/FMN phosphatase isoform X2 [Momordica charantia]
tkmiR171b-3p_2	CL13901.Contig6_All	bifunctional riboflavin kinase/FMN phosphatase isoform X2 [Momordica charantia]
tkmiR171b-3p_2	Unigene17392_All	NA
tkmiR171b-3p_2	Unigene14114_All	NA
tkmiR171b-3p_2	CL8643.Contig2_All	NA
tkmiR171b-3p_2	CL8643.Contig1_All	NA
tkmiR171b-3p_2	CL8643.Contig2_All	NA
tkmiR171b-3p_2	CL8643.Contig1_All	NA
tkmiR171b-3p_2	Unigene41146_All	probable beta-1,3-galactosyltransferase 2 [Cucumis melo]
tkmiR171b-3p_2	Unigene26395_All	scarecrow-like protein 15 [Cucurbita maxima]
tkmiR171b-3p_2	CL10963.Contig2_All	scarecrow-like protein 22 [Cucumis sativus]
tkmiR171b-3p_2	CL10963.Contig1_All	scarecrow-like protein 22 [Cucumis sativus]
tkmiR171b-3p_2	CL10963.Contig1_All	scarecrow-like protein 22 [Cucumis sativus]
tkmiR171b-3p_2	CL10963.Contig2_All	scarecrow-like protein 22 [Cucumis sativus]
tkmiR171b-3p_2	CL6110.Contig2_All	scarecrow-like protein 6 [Cucumis sativus] >KGN46568.1 hypothetical protein Csa_6G109640 [Cucumis sativus]
tkmiR171b-3p_2	CL6110.Contig2_All	scarecrow-like protein 6 [Cucumis sativus] >KGN46568.1 hypothetical protein Csa_6G109640 [Cucumis sativus]
tkmiR171b-3p_2	Unigene25846_All	uncharacterized protein LOC111019291 [Momordica charantia]
tkmiR171b-3p_3	Unigene15077_All	C2 and GRAM domain-containing protein At5g50170-like [Cucurbita pepo subsp. pepo]
tkmiR171b-3p_3	Unigene14114_All	NA
tkmiR171b-3p_3	CL8643.Contig2_All	NA
tkmiR171b-3p_3	Unigene14114_All	NA
tkmiR171b-3p_3	CL8643.Contig1_All	NA
tkmiR171b-3p_3	Unigene5896_All	NA
tkmiR171b-3p_3	Unigene41146_All	probable beta-1,3-galactosyltransferase 2 [Cucumis melo]
tkmiR171b-3p_3	Unigene41146_All	probable beta-1,3-galactosyltransferase 2 [Cucumis melo]
tkmiR171b-3p_3	CL465.Contig4_All	protein CLT1, chloroplastic isoform X1 [Cucurbita maxima]
tkmiR171b-3p_3	CL465.Contig8_All	protein CLT1, chloroplastic isoform X1 [Cucurbita maxima]
tkmiR171b-3p_3	CL465.Contig12_All	protein CLT1, chloroplastic isoform X1 [Cucurbita maxima]
tkmiR171b-3p_3	CL465.Contig16_All	protein CLT1, chloroplastic isoform X1 [Cucurbita maxima]
tkmiR171b-3p_3	CL465.Contig11_All	protein CLT1, chloroplastic isoform X1 [Cucurbita maxima]
tkmiR171b-3p_3	CL465.Contig9_All	protein CLT1, chloroplastic, partial [Momordica charantia]
tkmiR171b-3p_3	Unigene26395_All	scarecrow-like protein 15 [Cucurbita maxima]
tkmiR171b-3p_3	Unigene26395_All	scarecrow-like protein 15 [Cucurbita maxima]
tkmiR171b-3p_3	CL10963.Contig2_All	scarecrow-like protein 22 [Cucumis sativus]
tkmiR171b-3p_3	CL10963.Contig1_All	scarecrow-like protein 22 [Cucumis sativus]
tkmiR171b-3p_3	CL10963.Contig1_All	scarecrow-like protein 22 [Cucumis sativus]
tkmiR171b-3p_3	CL10963.Contig2_All	scarecrow-like protein 22 [Cucumis sativus]
tkmiR171b-3p_3	CL6110.Contig2_All	scarecrow-like protein 6 [Cucumis sativus] >KGN46568.1 hypothetical protein Csa_6G109640 [Cucumis sativus]
tkmiR171b-3p_3	CL6110.Contig2_All	scarecrow-like protein 6 [Cucumis sativus] >KGN46568.1 hypothetical protein Csa_6G109640 [Cucumis sativus]
tkmiR171b-3p_3	Unigene30687_All	uncharacterized protein LOC111015349 [Momordica charantia]
tkmiR171b-3p_3	Unigene30687_All	uncharacterized protein LOC111015349 [Momordica charantia]
tkmiR172a_2	CL4965.Contig3_All	2OG-FeII_Oxy_2 domain-containing protein [Cephalotus follicularis]
tkmiR172a_2	CL972.Contig2_All	adagio protein 3-like [Cucurbita maxima]
tkmiR172a_2	CL972.Contig5_All	adagio protein 3-like [Cucurbita moschata]
tkmiR172a_2	CL14553.Contig12_All	AP2-like ethylene-responsive transcription factor TOE3 [Momordica charantia] >XP_022149500.1 AP2-like ethylene-responsive transcription factor TOE3 [Momordica charantia]
tkmiR172a_2	CL14553.Contig12_All	AP2-like ethylene-responsive transcription factor TOE3 [Momordica charantia] >XP_022149500.1 AP2-like ethylene-responsive transcription factor TOE3 [Momordica charantia]
tkmiR172a_2	CL14553.Contig2_All	AP2-like ethylene-responsive transcription factor TOE3 [Momordica charantia] >XP_022149500.1 AP2-like ethylene-responsive transcription factor TOE3 [Momordica charantia]
tkmiR172a_2	CL14553.Contig2_All	AP2-like ethylene-responsive transcription factor TOE3 [Momordica charantia] >XP_022149500.1 AP2-like ethylene-responsive transcription factor TOE3 [Momordica charantia]
tkmiR172a_2	CL14553.Contig8_All	AP2-like ethylene-responsive transcription factor TOE3 isoform X1 [Cucumis melo] >XP_008457744.1 AP2-like ethylene-responsive transcription factor TOE3 isoform X1 [Cucumis melo]
tkmiR172a_2	CL14553.Contig8_All	AP2-like ethylene-responsive transcription factor TOE3 isoform X1 [Cucumis melo] >XP_008457744.1 AP2-like ethylene-responsive transcription factor TOE3 isoform X1 [Cucumis melo]
tkmiR172a_2	CL14553.Contig6_All	AP2-like ethylene-responsive transcription factor TOE3 isoform X1 [Cucumis melo] >XP_008457744.1 AP2-like ethylene-responsive transcription factor TOE3 isoform X1 [Cucumis melo]
tkmiR172a_2	CL14553.Contig6_All	AP2-like ethylene-responsive transcription factor TOE3 isoform X1 [Cucumis melo] >XP_008457744.1 AP2-like ethylene-responsive transcription factor TOE3 isoform X1 [Cucumis melo]
tkmiR172a_2	Unigene18312_All	AP2-like ethylene-responsive transcription factor TOE3 isoform X1 [Cucurbita maxima]
tkmiR172a_2	Unigene18312_All	AP2-like ethylene-responsive transcription factor TOE3 isoform X1 [Cucurbita maxima]
tkmiR172a_2	CL4691.Contig1_All	bromodomain and WD repeat-containing protein 1-like [Cucurbita moschata]
tkmiR172a_2	Unigene14295_All	cucumisin-like [Cucurbita maxima]
tkmiR172a_2	Unigene14295_All	cucumisin-like [Cucurbita maxima]
tkmiR172a_2	CL1649.Contig2_All	dihydroorotase, mitochondrial [Cucurbita moschata]
tkmiR172a_2	CL1649.Contig18_All	dihydroorotase, mitochondrial [Cucurbita moschata]
tkmiR172a_2	CL1649.Contig20_All	dihydroorotase, mitochondrial [Cucurbita moschata]
tkmiR172a_2	CL1649.Contig9_All	dihydroorotase, mitochondrial [Cucurbita moschata]
tkmiR172a_2	CL1649.Contig8_All	dihydroorotase, mitochondrial [Cucurbita moschata]
tkmiR172a_2	CL1649.Contig13_All	dihydroorotase, mitochondrial [Cucurbita moschata]
tkmiR172a_2	CL1649.Contig19_All	dihydroorotase, mitochondrial [Cucurbita moschata]
tkmiR172a_2	CL1649.Contig11_All	dihydroorotase, mitochondrial [Cucurbita moschata]
tkmiR172a_2	CL1649.Contig6_All	dihydroorotase, mitochondrial [Cucurbita moschata]
tkmiR172a_2	CL1649.Contig17_All	dihydroorotase, mitochondrial [Cucurbita moschata]
tkmiR172a_2	CL1649.Contig7_All	dihydroorotase, mitochondrial [Cucurbita moschata]
tkmiR172a_2	CL1649.Contig1_All	dihydroorotase, mitochondrial isoform X1 [Cucumis sativus] >KGN59552.1 hypothetical protein Csa_3G824970 [Cucumis sativus]
tkmiR172a_2	CL1649.Contig12_All	dihydroorotase, mitochondrial isoform X1 [Cucumis sativus] >KGN59552.1 hypothetical protein Csa_3G824970 [Cucumis sativus]
tkmiR172a_2	CL1649.Contig4_All	dihydroorotase, mitochondrial isoform X1 [Momordica charantia] >XP_022144521.1 dihydroorotase, mitochondrial isoform X1 [Momordica charantia] >XP_022144522.1 dihydroorotase, mitochondrial isoform X1 [Momordica charantia]
tkmiR172a_2	CL1649.Contig3_All	dihydroorotase, mitochondrial isoform X2 [Cucumis melo] >XP_008443396.1 dihydroorotase, mitochondrial isoform X2 [Cucumis melo]
tkmiR172a_2	CL1649.Contig10_All	dihydroorotase, mitochondrial isoform X2 [Cucurbita pepo subsp. pepo] >XP_023528167.1 dihydroorotase, mitochondrial isoform X2 [Cucurbita pepo subsp. pepo]
tkmiR172a_2	CL1649.Contig5_All	dihydroorotase, mitochondrial isoform X2 [Cucurbita pepo subsp. pepo] >XP_023528167.1 dihydroorotase, mitochondrial isoform X2 [Cucurbita pepo subsp. pepo]
tkmiR172a_2	CL1649.Contig14_All	dihydroorotase, mitochondrial isoform X2 [Momordica charantia] >XP_022144524.1 dihydroorotase, mitochondrial isoform X2 [Momordica charantia] >XP_022144525.1 dihydroorotase, mitochondrial isoform X2 [Momordica charantia]
tkmiR172a_2	CL1649.Contig15_All	dihydroorotase, mitochondrial isoform X2 [Momordica charantia] >XP_022144524.1 dihydroorotase, mitochondrial isoform X2 [Momordica charantia] >XP_022144525.1 dihydroorotase, mitochondrial isoform X2 [Momordica charantia]
tkmiR172a_2	Unigene26350_All	ethanolamine-phosphate cytidylyltransferase isoform X1 [Momordica charantia]
tkmiR172a_2	CL6360.Contig6_All	ethylene-responsive transcription factor RAP2-7 isoform X1 [Cucumis melo]
tkmiR172a_2	CL6360.Contig9_All	ethylene-responsive transcription factor RAP2-7 isoform X1 [Cucumis melo]
tkmiR172a_2	CL6360.Contig9_All	ethylene-responsive transcription factor RAP2-7 isoform X1 [Cucumis melo]
tkmiR172a_2	CL6360.Contig6_All	ethylene-responsive transcription factor RAP2-7 isoform X1 [Cucumis melo]
tkmiR172a_2	CL6360.Contig1_All	ethylene-responsive transcription factor RAP2-7 isoform X1 [Cucumis melo]
tkmiR172a_2	CL6360.Contig1_All	ethylene-responsive transcription factor RAP2-7 isoform X1 [Cucumis melo]
tkmiR172a_2	CL8508.Contig1_All	ethylene-responsive transcription factor RAP2-7-like isoform X1 [Cucurbita maxima]
tkmiR172a_2	CL8508.Contig1_All	ethylene-responsive transcription factor RAP2-7-like isoform X1 [Cucurbita maxima]
tkmiR172a_2	Unigene36647_All	ethylene-responsive transcription factor RAP2-7-like isoform X1 [Cucurbita maxima]
tkmiR172a_2	Unigene36647_All	ethylene-responsive transcription factor RAP2-7-like isoform X1 [Cucurbita maxima]
tkmiR172a_2	CL6360.Contig8_All	ethylene-responsive transcription factor RAP2-7-like isoform X1 [Momordica charantia]
tkmiR172a_2	CL6360.Contig4_All	ethylene-responsive transcription factor RAP2-7-like isoform X1 [Momordica charantia]
tkmiR172a_2	CL6360.Contig8_All	ethylene-responsive transcription factor RAP2-7-like isoform X1 [Momordica charantia]
tkmiR172a_2	CL6360.Contig4_All	ethylene-responsive transcription factor RAP2-7-like isoform X1 [Momordica charantia]
tkmiR172a_2	CL6360.Contig5_All	ethylene-responsive transcription factor RAP2-7-like isoform X2 [Momordica charantia]
tkmiR172a_2	CL6360.Contig5_All	ethylene-responsive transcription factor RAP2-7-like isoform X2 [Momordica charantia]
tkmiR172a_2	CL6360.Contig7_All	ethylene-responsive transcription factor RAP2-7-like isoform X2 [Momordica charantia]
tkmiR172a_2	CL6360.Contig7_All	ethylene-responsive transcription factor RAP2-7-like isoform X2 [Momordica charantia]
tkmiR172a_2	Unigene15276_All	floral homeotic protein APETALA 2-like isoform X1 [Cucurbita maxima]
tkmiR172a_2	Unigene15276_All	floral homeotic protein APETALA 2-like isoform X1 [Cucurbita maxima]
tkmiR172a_2	Unigene11565_All	floral homeotic protein APETALA 2-like isoform X1 [Cucurbita pepo subsp. pepo]
tkmiR172a_2	Unigene66667_All	floral homeotic protein APETALA 2-like isoform X1 [Cucurbita pepo subsp. pepo]
tkmiR172a_2	Unigene13366_All	floral homeotic protein APETALA 2-like isoform X1 [Cucurbita pepo subsp. pepo]
tkmiR172a_2	Unigene13366_All	floral homeotic protein APETALA 2-like isoform X1 [Cucurbita pepo subsp. pepo]
tkmiR172a_2	Unigene58436_All	floral homeotic protein APETALA 2-like isoform X1 [Cucurbita pepo subsp. pepo]
tkmiR172a_2	Unigene66668_All	floral homeotic protein APETALA 2-like isoform X1 [Cucurbita pepo subsp. pepo]
tkmiR172a_2	Unigene66667_All	floral homeotic protein APETALA 2-like isoform X1 [Cucurbita pepo subsp. pepo]
tkmiR172a_2	Unigene11565_All	floral homeotic protein APETALA 2-like isoform X1 [Cucurbita pepo subsp. pepo]
tkmiR172a_2	Unigene66668_All	floral homeotic protein APETALA 2-like isoform X1 [Cucurbita pepo subsp. pepo]
tkmiR172a_2	Unigene58436_All	floral homeotic protein APETALA 2-like isoform X1 [Cucurbita pepo subsp. pepo]
tkmiR172a_2	Unigene14157_All	floral homeotic protein APETALA 2-like isoform X1 [Momordica charantia]
tkmiR172a_2	Unigene4794_All	floral homeotic protein APETALA 2-like isoform X1 [Momordica charantia]
tkmiR172a_2	Unigene14157_All	floral homeotic protein APETALA 2-like isoform X1 [Momordica charantia]
tkmiR172a_2	Unigene9241_All	floral homeotic protein APETALA 2-like isoform X1 [Momordica charantia]
tkmiR172a_2	Unigene9716_All	floral homeotic protein APETALA 2-like isoform X1 [Momordica charantia]
tkmiR172a_2	Unigene9716_All	floral homeotic protein APETALA 2-like isoform X1 [Momordica charantia]
tkmiR172a_2	Unigene4794_All	floral homeotic protein APETALA 2-like isoform X1 [Momordica charantia]
tkmiR172a_2	Unigene9241_All	floral homeotic protein APETALA 2-like isoform X1 [Momordica charantia]
tkmiR172a_2	Unigene18687_All	G-type lectin S-receptor-like serine/threonine-protein kinase At4g27290 [Momordica charantia]
tkmiR172a_2	Unigene11891_All	G-type lectin S-receptor-like serine/threonine-protein kinase At4g27290 [Momordica charantia]
tkmiR172a_2	CL15406.Contig14_All	G-type lectin S-receptor-like serine/threonine-protein kinase At4g27290 [Momordica charantia]
tkmiR172a_2	Unigene18687_All	G-type lectin S-receptor-like serine/threonine-protein kinase At4g27290 [Momordica charantia]
tkmiR172a_2	CL15406.Contig11_All	G-type lectin S-receptor-like serine/threonine-protein kinase At4g27290 [Momordica charantia]
tkmiR172a_2	CL15406.Contig14_All	G-type lectin S-receptor-like serine/threonine-protein kinase At4g27290 [Momordica charantia]
tkmiR172a_2	CL15406.Contig11_All	G-type lectin S-receptor-like serine/threonine-protein kinase At4g27290 [Momordica charantia]
tkmiR172a_2	Unigene11891_All	G-type lectin S-receptor-like serine/threonine-protein kinase At4g27290 [Momordica charantia]
tkmiR172a_2	CL15551.Contig5_All	heat shock 70 kDa protein 17-like [Cucurbita pepo subsp. pepo]
tkmiR172a_2	CL15551.Contig1_All	heat shock 70 kDa protein 17-like [Cucurbita pepo subsp. pepo]
tkmiR172a_2	CL15551.Contig4_All	heat shock 70 kDa protein 17-like [Cucurbita pepo subsp. pepo]
tkmiR172a_2	Unigene23292_All	hsp70-Hsp90 organizing protein [Cucurbita moschata]
tkmiR172a_2	Unigene34212_All	hsp70-Hsp90 organizing protein 3-like [Cucurbita maxima]
tkmiR172a_2	Unigene35150_All	hsp70-Hsp90 organizing protein 3-like [Cucurbita maxima]
tkmiR172a_2	CL405.Contig6_All	hypothetical protein Csa_3G039330 [Cucumis sativus]
tkmiR172a_2	Unigene41035_All	hypothetical protein VITISV_009103 [Vitis vinifera]
tkmiR172a_2	CL6708.Contig2_All	hypothetical protein VITISV_023570 [Vitis vinifera]
tkmiR172a_2	CL6867.Contig6_All	hypothetical protein VITISV_030910 [Vitis vinifera]
tkmiR172a_2	Unigene16668_All	jacalin-related lectin 4-like [Cucurbita moschata]
tkmiR172a_2	CL5240.Contig12_All	jacalin-related lectin 4-like [Cucurbita pepo subsp. pepo]
tkmiR172a_2	CL4111.Contig1_All	light-harvesting complex-like protein OHP2, chloroplastic [Cucurbita moschata]
tkmiR172a_2	CL9077.Contig3_All	MLP-like protein 328 [Momordica charantia]
tkmiR172a_2	Unigene21362_All	NA
tkmiR172a_2	Unigene21362_All	NA
tkmiR172a_2	CL7812.Contig1_All	NA
tkmiR172a_2	Unigene16867_All	NA
tkmiR172a_2	CL7685.Contig1_All	NA
tkmiR172a_2	CL7812.Contig1_All	NA
tkmiR172a_2	Unigene41531_All	NA
tkmiR172a_2	CL12926.Contig1_All	NA
tkmiR172a_2	CL7812.Contig5_All	NA
tkmiR172a_2	Unigene26688_All	NA
tkmiR172a_2	Unigene15574_All	NA
tkmiR172a_2	CL12926.Contig1_All	NA
tkmiR172a_2	CL7685.Contig1_All	NA
tkmiR172a_2	CL7812.Contig5_All	NA
tkmiR172a_2	Unigene63334_All	NA
tkmiR172a_2	Unigene56359_All	NA
tkmiR172a_2	Unigene48349_All	NA
tkmiR172a_2	CL7812.Contig2_All	NA
tkmiR172a_2	CL12926.Contig2_All	NA
tkmiR172a_2	CL13786.Contig2_All	NA
tkmiR172a_2	Unigene64858_All	NA
tkmiR172a_2	CL12926.Contig2_All	NA
tkmiR172a_2	Unigene41531_All	NA
tkmiR172a_2	Unigene16867_All	NA
tkmiR172a_2	CL7812.Contig2_All	NA
tkmiR172a_2	CL6588.Contig1_All	NEDD8-conjugating enzyme Ubc12 [Momordica charantia] >XP_022133088.1 NEDD8-conjugating enzyme Ubc12 [Momordica charantia]
tkmiR172a_2	CL6588.Contig3_All	NEDD8-conjugating enzyme Ubc12 [Momordica charantia] >XP_022133088.1 NEDD8-conjugating enzyme Ubc12 [Momordica charantia]
[truncated: 1,703 more rows]
