# Supplementary material for: Identification and analysis of miRNAs differentially expressed in male and female Trichosanthes kirilowii maxim
Source: BMC Genomics. 2023 Feb 21;24:81. doi: 10.1186/s12864-023-09178-8 (PMC9945594; doi:10.1186/s12864-023-09178-8)
Supplement: Supplementary file 5 — Additional file 5. F-vs-M positive and negative miRNAs. [file 12864_2023_9178_MOESM5_ESM.xls]

## Sheet: F-vs-M.co-diff.
Additional file 5. F-vs-M positive and negative miRNAs
miRNA_id	Target_id	Correlation(pearson)
tkmiR156_2	CL104.Contig11_All	0.729782
tkmiR156_2	CL104.Contig16_All	0.713732
tkmiR156_2	CL12610.Contig1_All	0.935226
tkmiR156_2	CL12610.Contig2_All	0.994136
tkmiR156_2	CL1664.Contig1_All	0.778383
tkmiR156_2	CL1664.Contig20_All	0.634019
tkmiR156_2	CL1664.Contig27_All	0.795023
tkmiR156_2	CL1664.Contig30_All	0.756367
tkmiR156_2	CL3462.Contig1_All	0.615144
tkmiR156_2	CL4727.Contig2_All	0.747266
tkmiR156_2	CL4773.Contig2_All	0.759697
tkmiR156_2	CL4935.Contig2_All	0.820104
tkmiR156_2	CL7405.Contig1_All	0.910493
tkmiR156_2	Unigene28457_All	0.659142
tkmiR156_2	Unigene44086_All	0.958833
tkmiR156_2	Unigene9054_All	0.829786
tkmiR156c	CL104.Contig11_All	0.65902
tkmiR156c	CL104.Contig16_All	0.850559
tkmiR156c	CL12610.Contig1_All	0.60994
tkmiR156c	CL12610.Contig2_All	0.723503
tkmiR156c	CL12958.Contig5_All	0.664838
tkmiR156c	CL15257.Contig1_All	0.63792
tkmiR156c	CL1664.Contig1_All	0.626753
tkmiR156c	CL1664.Contig20_All	0.631515
tkmiR156c	CL1664.Contig27_All	0.758751
tkmiR156c	CL1664.Contig30_All	0.712063
tkmiR156c	CL1664.Contig38_All	0.90053
tkmiR156c	CL4935.Contig2_All	0.671791
tkmiR156c	CL5950.Contig1_All	0.935185
tkmiR156c	CL5950.Contig2_All	0.714735
tkmiR156c	Unigene41295_All	0.736171
tkmiR156d-3p_4	Unigene42235_All	0.833872
tkmiR156k_2	CL104.Contig11_All	0.730196
tkmiR156k_2	CL12610.Contig1_All	0.950551
tkmiR156k_2	CL12610.Contig2_All	0.929615
tkmiR156k_2	CL4935.Contig2_All	0.812873
tkmiR157a-5p	CL104.Contig11_All	0.723697
tkmiR157a-5p	CL104.Contig16_All	0.724063
tkmiR157a-5p	CL12610.Contig1_All	0.925155
tkmiR157a-5p	CL12610.Contig2_All	0.991186
tkmiR157a-5p	CL1664.Contig1_All	0.769735
tkmiR157a-5p	CL1664.Contig20_All	0.631934
tkmiR157a-5p	CL1664.Contig27_All	0.792871
tkmiR157a-5p	CL1664.Contig30_All	0.752482
tkmiR157a-5p	CL1664.Contig38_All	0.602855
tkmiR157a-5p	CL4935.Contig2_All	0.813497
tkmiR157a-5p	CL7405.Contig1_All	0.909487
tkmiR157d-3p	CL12610.Contig1_All	0.913239
tkmiR157d-3p	CL12610.Contig2_All	0.961168
tkmiR157d-3p	Unigene12674_All	0.965925
tkmiR157d-3p	Unigene42235_All	0.950942
tkmiR157d-3p	Unigene58621_All	0.918318
tkmiR159a-5p	CL11157.Contig2_All	0.936212
tkmiR164b_1	CL13397.Contig11_All	0.804689
tkmiR164b_1	CL2728.Contig4_All	0.871286
tkmiR166d-5p_2	CL6569.Contig1_All	0.811132
tkmiR166h-3p	CL8914.Contig8_All	0.6463
tkmiR166h-5p	CL6569.Contig1_All	0.830602
tkmiR169b-5p	CL6636.Contig12_All	0.844519
tkmiR169e_3	CL14906.Contig10_All	0.803471
tkmiR169e_3	CL14906.Contig13_All	0.813058
tkmiR169e_3	CL14906.Contig2_All	0.893692
tkmiR169e_3	CL6636.Contig12_All	0.822584
tkmiR171a_3	CL10963.Contig2_All	0.875848
tkmiR171a_3	CL14735.Contig3_All	0.858264
tkmiR171a_3	Unigene12477_All	0.868994
tkmiR171a_3	Unigene39074_All	0.898836
tkmiR171a_3	Unigene5896_All	0.900478
tkmiR171b-3p_2	CL8643.Contig1_All	0.90376
tkmiR171b-3p_2	CL8643.Contig2_All	0.792598
tkmiR171b-3p_3	CL10963.Contig2_All	0.67549
tkmiR172a_2	CL11753.Contig2_All	0.618604
tkmiR172a_2	CL12926.Contig2_All	0.712437
tkmiR172a_2	CL4157.Contig9_All	0.642803
tkmiR172a_2	CL6360.Contig4_All	0.642976
tkmiR172a_2	Unigene36647_All	0.690619
tkmiR172a_2	Unigene53096_All	0.611423
tkmiR2111a-5p	CL7255.Contig2_All	0.969942
tkmiR2111a-5p	CL7255.Contig3_All	0.914373
tkmiR2111a-5p	Unigene22524_All	0.854632
tkmiR393a	CL1307.Contig3_All	0.838606
tkmiR393a	CL2154.Contig2_All	0.890045
tkmiR393a	CL3951.Contig1_All	0.790108
tkmiR396a-3p_2	CL3561.Contig8_All	0.984274
tkmiR396a-3p_2	Unigene31445_All	0.743034
tkmiR396a-3p_2	Unigene38195_All	0.916778
tkmiR396a-3p_4	Unigene19131_All	0.858407
tkmiR396a-3p_5	CL6729.Contig12_All	0.945521
tkmiR396a-3p_5	CL6729.Contig5_All	0.635094
tkmiR396a-3p_5	CL6729.Contig6_All	0.892959
tkmiR396a-3p_5	CL6729.Contig7_All	0.776217
tkmiR396a-3p_5	Unigene29043_All	0.790595
tkmiR396b	CL1074.Contig17_All	0.785623
tkmiR396b	CL1264.Contig7_All	0.763996
tkmiR396b	CL2978.Contig11_All	0.873476
tkmiR396b	CL4392.Contig4_All	0.887375
tkmiR396b	CL6601.Contig1_All	0.883666
tkmiR396b	CL9940.Contig2_All	0.83555
tkmiR396b	Unigene14583_All	0.918782
tkmiR396b	Unigene17221_All	0.842498
tkmiR396b	Unigene28376_All	0.64196
tkmiR396b	Unigene39691_All	0.64209
tkmiR396b-5p	CL6601.Contig1_All	0.907371
tkmiR396b-5p	Unigene14583_All	0.908792
tkmiR396b-5p	Unigene17221_All	0.737989
tkmiR396e-5p	CL4964.Contig4_All	0.62853
tkmiR396e-5p	CL6601.Contig1_All	0.82856
tkmiR396e-5p	CL9868.Contig2_All	0.906246
tkmiR396e-5p	Unigene29630_All	0.991145
tkmiR396e-5p	Unigene38477_All	0.878003
tkmiR396f_1	CL4964.Contig4_All	0.83503
tkmiR396f_1	Unigene38477_All	0.988685
tkmiR396g-5p_1	CL5278.Contig7_All	0.949089
tkmiR397a_3	CL2492.Contig7_All	0.815869
tkmiR397a_3	CL5236.Contig9_All	0.724991
tkmiR397a_3	CL5619.Contig3_All	0.768603
tkmiR399a_1	CL6466.Contig5_All	0.954215
tkmiR399a_1	Unigene3426_All	0.719706
tkmiR399a_1	Unigene59239_All	0.80836
tkmiR399a_1	Unigene9008_All	0.943732
tkmiR408_3	CL13833.Contig1_All	0.607313
tkmiR408_3	Unigene14882_All	0.802885
tkmiR530b_4	CL10038.Contig2_All	0.73904
tkmiR858_1	CL8436.Contig2_All	0.827972
tkmiR156_2	CL104.Contig21_All	-0.605275
tkmiR156_2	CL14951.Contig10_All	-0.617593
tkmiR156_2	CL15081.Contig1_All	-0.621501
tkmiR156_2	CL1664.Contig14_All	-0.654835
tkmiR156_2	CL1706.Contig13_All	-0.656642
tkmiR156_2	CL346.Contig1_All	-0.652706
tkmiR156_2	CL4024.Contig3_All	-0.728863
tkmiR156_2	CL4024.Contig5_All	-0.633915
tkmiR156_2	CL52.Contig7_All	-0.639103
tkmiR156_2	CL9341.Contig4_All	-0.638008
tkmiR156_2	Unigene13958_All	-0.726329
tkmiR156c	CL104.Contig21_All	-0.642238
tkmiR156c	CL1664.Contig14_All	-0.678752
tkmiR156c	CL1664.Contig18_All	-0.633192
tkmiR156c	CL346.Contig1_All	-0.69401
tkmiR156c	CL4024.Contig3_All	-0.619829
tkmiR156c	CL575.Contig10_All	-0.811164
tkmiR156c	CL6992.Contig1_All	-0.612159
tkmiR156c	CL7279.Contig2_All	-0.643569
tkmiR156c	CL903.Contig2_All	-0.719239
tkmiR156c	CL9040.Contig1_All	-0.681146
tkmiR156c	Unigene13958_All	-0.775028
tkmiR156k_2	CL104.Contig21_All	-0.681095
tkmiR156k_2	CL4024.Contig3_All	-0.745755
tkmiR156k_2	CL4024.Contig5_All	-0.710106
tkmiR157a-5p	CL1664.Contig14_All	-0.653834
tkmiR157a-5p	CL1706.Contig13_All	-0.655839
tkmiR157a-5p	CL4024.Contig3_All	-0.722096
tkmiR157a-5p	CL4024.Contig5_All	-0.622137
tkmiR157a-5p	CL52.Contig7_All	-0.63058
tkmiR157d-3p	CL15299.Contig1_All	-0.842943
tkmiR157d-3p	CL5855.Contig1_All	-0.695677
tkmiR157d-3p	CL7263.Contig3_All	-0.772194
tkmiR157d-3p	CL7263.Contig4_All	-0.828798
tkmiR157d-3p	CL7936.Contig2_All	-0.78629
tkmiR157d-3p	Unigene17017_All	-0.778684
tkmiR157d-3p	Unigene3327_All	-0.761974
tkmiR157d-3p	Unigene7463_All	-0.689459
tkmiR157d-3p	Unigene8750_All	-0.83106
tkmiR159a-5p	CL380.Contig25_All	-0.82972
tkmiR159a-5p	CL7465.Contig1_All	-0.602054
tkmiR164b_1	CL8817.Contig14_All	-0.816414
tkmiR164b_1	Unigene29590_All	-0.776903
tkmiR166h-3p	Unigene31898_All	-0.774859
tkmiR166h-3p	Unigene37715_All	-0.772892
tkmiR169b-5p	CL13772.Contig3_All	-0.651383
tkmiR169b-5p	CL5064.Contig7_All	-0.604563
tkmiR169b-5p	CL6317.Contig11_All	-0.763908
tkmiR169b-5p	CL6317.Contig2_All	-0.653877
tkmiR169b-5p	CL6317.Contig5_All	-0.782178
tkmiR169b-5p	CL6317.Contig6_All	-0.866627
tkmiR169b-5p	CL6636.Contig11_All	-0.673495
tkmiR169b-5p	CL6636.Contig3_All	-0.653273
tkmiR169b-5p	CL6636.Contig6_All	-0.608392
tkmiR169b-5p	CL8411.Contig3_All	-0.608949
tkmiR169e_3	CL13772.Contig3_All	-0.825147
tkmiR169e_3	CL6317.Contig11_All	-0.668094
tkmiR169e_3	CL6317.Contig2_All	-0.670124
tkmiR169e_3	CL6317.Contig5_All	-0.688607
tkmiR169e_3	CL6317.Contig6_All	-0.641105
tkmiR169e_3	CL6636.Contig11_All	-0.682876
tkmiR169e_3	CL6636.Contig3_All	-0.679863
tkmiR169e_3	CL6636.Contig6_All	-0.653526
tkmiR169e_3	CL8411.Contig1_All	-0.626324
tkmiR169e_3	Unigene6790_All	-0.75187
tkmiR171b-3p_2	CL10963.Contig2_All	-0.657613
tkmiR2111a-5p	CL416.Contig16_All	-0.882435
tkmiR390a-3p	CL13134.Contig2_All	-0.731905
tkmiR394a_1	CL2807.Contig5_All	-0.681453
tkmiR394a_1	Unigene5046_All	-0.763896
tkmiR396a-3p_2	CL1254.Contig3_All	-0.841586
tkmiR396a-3p_2	CL14632.Contig7_All	-0.892227
tkmiR396a-3p_2	CL3561.Contig4_All	-0.800199
tkmiR396a-3p_2	CL4463.Contig5_All	-0.933706
tkmiR396a-3p_2	Unigene19169_All	-0.749062
tkmiR396a-3p_2	Unigene19170_All	-0.741569
tkmiR396a-3p_2	Unigene31418_All	-0.960879
tkmiR396a-3p_2	Unigene31422_All	-0.816457
tkmiR396a-3p_2	Unigene6341_All	-0.817402
tkmiR396a-3p_5	CL6212.Contig1_All	-0.71573
tkmiR396a-3p_5	CL6212.Contig2_All	-0.810912
tkmiR396a-3p_5	CL6729.Contig4_All	-0.887186
tkmiR396b	CL3561.Contig2_All	-0.824626
tkmiR396b	CL572.Contig11_All	-0.859852
tkmiR396b	Unigene14581_All	-0.878045
tkmiR396b	Unigene25058_All	-0.918458
tkmiR396b	Unigene3468_All	-0.835131
tkmiR396b	Unigene34763_All	-0.845116
tkmiR396b	Unigene42332_All	-0.807052
tkmiR396b	Unigene63059_All	-0.825762
tkmiR396b-5p	CL3561.Contig2_All	-0.78362
tkmiR396b-5p	Unigene14581_All	-0.850363
tkmiR396b-5p	Unigene3468_All	-0.834751
tkmiR396b-5p	Unigene34763_All	-0.870083
tkmiR396b-5p	Unigene42332_All	-0.811539
tkmiR396e-5p	CL163.Contig18_All	-0.72137
tkmiR396e-5p	CL3561.Contig2_All	-0.722076
tkmiR396e-5p	CL9262.Contig4_All	-0.677603
tkmiR396e-5p	Unigene34763_All	-0.827744
tkmiR396e-5p	Unigene42332_All	-0.725664
tkmiR396f_1	CL163.Contig18_All	-0.906583
tkmiR396f_1	CL3561.Contig2_All	-0.855558
tkmiR396f_1	CL9262.Contig4_All	-0.853261
tkmiR396g-5p_1	CL112.Contig9_All	-0.71995
tkmiR396g-5p_1	CL14535.Contig2_All	-0.831093
tkmiR399a_1	Unigene18251_All	-0.928484
tkmiR399a_1	Unigene9171_All	-0.849461
