# Supplementary material for: Identification and analysis of miRNAs differentially expressed in male and female Trichosanthes kirilowii maxim
Source: BMC Genomics. 2023 Feb 21;24:81. doi: 10.1186/s12864-023-09178-8 (PMC9945594; doi:10.1186/s12864-023-09178-8)
Supplement: Supplementary file 6 — Additional file 6. GO terms enriched for target genes. [file 12864_2023_9178_MOESM6_ESM.xls]

## Sheet: GOterms
Additional file 6. GO terms enriched for target genes.
GO ID	GO terms	target genes
GO:0048441	petal development	CL12610.Contig2_All,CL12610.Contig1_All
GO:0009943	adaxial/abaxial axis specification	CL12610.Contig2_All,CL12610.Contig1_All
GO:0009955	adaxial/abaxial pattern specification	CL12610.Contig1_All,CL12610.Contig2_All
GO:1901605	alpha-amino acid metabolic process	CL13397.Contig11_All,CL13772.Contig3_All
GO:0042886	amide transport	CL163.Contig18_All,CL6601.Contig1_All,CL14535.Contig2_All,CL9262.Contig4_All
GO:0009308	amine metabolic process	Unigene31422_All,Unigene31418_All
GO:0048856	anatomical structure development	CL12610.Contig2_All,CL2154.Contig2_All,CL4463.Contig5_All,CL12610.Contig1_All
GO:0019438	aromatic compound biosynthetic process	CL5278.Contig7_All,CL6569.Contig1_All
GO:0009798	axis specification	CL12610.Contig2_All,CL12610.Contig1_All
GO:0065007	biological regulation	CL4773.Contig2_All,Unigene31418_All,CL6729.Contig6_All,CL6729.Contig12_All,CL9262.Contig4_All,CL12958.Contig5_All,CL6729.Contig5_All,CL6729.Contig4_All,CL163.Contig18_All,CL6729.Contig7_All,Unigene31422_All,CL903.Contig2_All
GO:0009058	biosynthetic process	CL6569.Contig1_All,CL13397.Contig11_All,Unigene31422_All,Unigene58621_All,Unigene31445_All,CL6212.Contig2_All,Unigene19169_All,Unigene7463_All,CL6212.Contig1_All,CL5908.Contig15_All,Unigene31418_All,Unigene19170_All,Unigene42235_All,CL5278.Contig7_All
GO:0016051	carbohydrate biosynthetic process	Unigene19170_All,Unigene19169_All
GO:0005975	carbohydrate metabolic process	CL7263.Contig4_All,CL5278.Contig7_All,Unigene19169_All,CL7263.Contig3_All,Unigene19170_All
GO:0019752	carboxylic acid metabolic process	CL13772.Contig3_All,CL13397.Contig11_All
GO:0007154	cell communication	CL6729.Contig6_All,CL6729.Contig7_All,CL6729.Contig12_All,CL6729.Contig4_All,CL6729.Contig5_All
GO:0006520	cellular amino acid metabolic process	CL13397.Contig11_All,CL13772.Contig3_All
GO:0006725	cellular aromatic compound metabolic process	Unigene31418_All,CL572.Contig11_All,Unigene14583_All,CL5278.Contig7_All,Unigene39418_All,CL6569.Contig1_All,CL163.Contig18_All,Unigene31422_All,CL9262.Contig4_All
GO:0044249	cellular biosynthetic process	CL5278.Contig7_All,Unigene42235_All,Unigene19170_All,Unigene31418_All,CL5908.Contig15_All,Unigene7463_All,Unigene19169_All,Unigene31422_All,Unigene58621_All,CL6569.Contig1_All,CL13397.Contig11_All
GO:0034637	cellular carbohydrate biosynthetic process	Unigene19170_All,Unigene19169_All
GO:0044262	cellular carbohydrate metabolic process	Unigene19169_All,Unigene19170_All
GO:0022607	cellular component assembly	Unigene14583_All,CL8817.Contig14_All,CL15299.Contig1_All,Unigene12477_All
GO:0044085	cellular component biogenesis	CL8817.Contig14_All,CL15299.Contig1_All,Unigene14583_All,Unigene12477_All
GO:0016043	cellular component organization	CL8817.Contig14_All,CL15299.Contig1_All,Unigene14583_All,CL10038.Contig2_All,Unigene12477_All
GO:0071840	cellular component organization or biogenesis	CL8817.Contig14_All,CL15299.Contig1_All,Unigene14583_All,CL10038.Contig2_All,Unigene12477_All
GO:0034754	cellular hormone metabolic process	Unigene31422_All,Unigene31418_All
GO:0044255	cellular lipid metabolic process	Unigene7463_All,Unigene42235_All,CL14293.Contig2_All,Unigene58621_All
GO:0051641	cellular localization	CL14535.Contig2_All,CL6601.Contig1_All,CL163.Contig18_All,CL9262.Contig4_All
GO:0034645	cellular macromolecule biosynthetic process	CL5908.Contig15_All,CL6569.Contig1_All
GO:0070727	cellular macromolecule localization	CL9262.Contig4_All,CL14535.Contig2_All,CL163.Contig18_All,CL6601.Contig1_All
GO:0044260	cellular macromolecule metabolic process	CL6569.Contig1_All,CL163.Contig18_All,CL5908.Contig15_All,CL9262.Contig4_All
GO:0044237	cellular metabolic process	Unigene31422_All,Unigene58621_All,Unigene39418_All,CL6569.Contig1_All,CL9262.Contig4_All,CL14735.Contig3_All,CL5278.Contig7_All,Unigene42235_All,CL14293.Contig2_All,CL163.Contig18_All,CL13772.Contig3_All,Unigene12477_All,CL13397.Contig11_All,Unigene7463_All,Unigene19169_All,Unigene19170_All,CL5908.Contig15_All,Unigene31418_All,Unigene14583_All,CL572.Contig11_All
GO:0044271	cellular nitrogen compound biosynthetic process	CL6569.Contig1_All,CL5908.Contig15_All,CL5278.Contig7_All
GO:0034641	cellular nitrogen compound metabolic process	Unigene39418_All,CL6569.Contig1_All,CL163.Contig18_All,CL9262.Contig4_All,CL5908.Contig15_All,CL572.Contig11_All,Unigene14583_All,CL5278.Contig7_All
GO:0009987	cellular process	CL6729.Contig6_All,CL2154.Contig2_All,CL15299.Contig1_All,CL163.Contig18_All,CL13397.Contig11_All,Unigene19169_All,CL6729.Contig12_All,CL8817.Contig14_All,CL5278.Contig7_All,Unigene39418_All,CL6569.Contig1_All,CL7255.Contig3_All,CL6729.Contig7_All,CL9262.Contig4_All,CL6729.Contig4_All,Unigene31418_All,CL5908.Contig15_All,CL10038.Contig2_All,Unigene19170_All,Unigene22524_All,Unigene14583_All,CL725…
GO:0034613	cellular protein localization	CL9262.Contig4_All,CL14535.Contig2_All,CL163.Contig18_All,CL6601.Contig1_All
GO:0034622	cellular protein-containing complex assembly	Unigene12477_All,CL8817.Contig14_All,CL15299.Contig1_All,Unigene14583_All
GO:0006974	cellular response to DNA damage stimulus	CL163.Contig18_All,CL9262.Contig4_All
GO:0051716	cellular response to stimulus	CL163.Contig18_All,CL6729.Contig6_All,CL6729.Contig7_All,CL6729.Contig12_All,CL9262.Contig4_All,CL6729.Contig5_All,CL6729.Contig4_All
GO:0033554	cellular response to stress	CL163.Contig18_All,CL9262.Contig4_All
GO:0031497	chromatin assembly	CL15299.Contig1_All,CL8817.Contig14_All
GO:0006333	chromatin assembly or disassembly	CL15299.Contig1_All,CL8817.Contig14_All
GO:0006325	chromatin organization	CL8817.Contig14_All,CL15299.Contig1_All
GO:0051276	chromosome organization	CL8817.Contig14_All,CL15299.Contig1_All
GO:0048465	corolla development	CL12610.Contig2_All,CL12610.Contig1_All
GO:0009691	cytokinin biosynthetic process	Unigene31418_All,Unigene31422_All
GO:0009690	cytokinin metabolic process	Unigene31422_All,Unigene31418_All
GO:0032502	developmental process	CL12610.Contig1_All,CL12610.Contig2_All,CL2154.Contig2_All,CL4463.Contig5_All
GO:0003006	developmental process involved in reproduction	CL12610.Contig2_All,CL4463.Contig5_All,CL12610.Contig1_All
GO:0043648	dicarboxylic acid metabolic process	CL13772.Contig3_All,CL13397.Contig11_All
GO:0046351	disaccharide biosynthetic process	Unigene19169_All,Unigene19170_All
GO:0005984	disaccharide metabolic process	Unigene19169_All,Unigene19170_All
GO:0071103	DNA conformation change	CL15299.Contig1_All,CL8817.Contig14_All
GO:0006259	DNA metabolic process	CL163.Contig18_All,CL9262.Contig4_All
GO:0006323	DNA packaging	CL15299.Contig1_All,CL8817.Contig14_All
GO:0006281	DNA repair	CL163.Contig18_All,CL9262.Contig4_All
GO:0051234	establishment of localization	CL14535.Contig2_All,CL6601.Contig1_All,CL163.Contig18_All,CL5236.Contig9_All,CL9262.Contig4_All
GO:0051649	establishment of localization in cell	CL6601.Contig1_All,CL163.Contig18_All,CL14535.Contig2_All,CL9262.Contig4_All
GO:0045184	establishment of protein localization	CL6601.Contig1_All,CL163.Contig18_All,CL14535.Contig2_All,CL9262.Contig4_All
GO:0072594	establishment of protein localization to organelle	CL9262.Contig4_All,CL163.Contig18_All
GO:0072666	establishment of protein localization to vacuole	CL163.Contig18_All,CL9262.Contig4_All
GO:0048437	floral organ development	CL12610.Contig2_All,CL12610.Contig1_All
GO:0048438	floral whorl development	CL12610.Contig1_All,CL12610.Contig2_All
GO:0009908	flower development	CL12610.Contig1_All,CL12610.Contig2_All
GO:0010467	gene expression	Unigene14583_All,CL572.Contig11_All,CL5908.Contig15_All,Unigene39418_All,CL6569.Contig1_All
GO:0018130	heterocycle biosynthetic process	CL6569.Contig1_All,CL5278.Contig7_All
GO:0046483	heterocycle metabolic process	CL572.Contig11_All,Unigene14583_All,CL5278.Contig7_All,Unigene31418_All,CL9262.Contig4_All,CL6569.Contig1_All,Unigene39418_All,CL163.Contig18_All,Unigene31422_All
GO:0042446	hormone biosynthetic process	Unigene31418_All,Unigene31422_All
GO:0042445	hormone metabolic process	Unigene31418_All,Unigene31422_All
GO:0006886	intracellular protein transport	CL9262.Contig4_All,CL14535.Contig2_All,CL6601.Contig1_All,CL163.Contig18_All
GO:0046907	intracellular transport	CL163.Contig18_All,CL6601.Contig1_All,CL14535.Contig2_All,CL9262.Contig4_All
GO:0008299	isoprenoid biosynthetic process	Unigene42235_All,Unigene7463_All,Unigene58621_All
GO:0006720	isoprenoid metabolic process	Unigene7463_All,Unigene42235_All,Unigene58621_All
GO:0008610	lipid biosynthetic process	Unigene58621_All,Unigene31445_All,Unigene42235_All,Unigene7463_All
GO:0006629	lipid metabolic process	Unigene42235_All,Unigene7463_All,Unigene58621_All,CL14293.Contig2_All,Unigene31445_All
GO:0051179	localization	CL5236.Contig9_All,CL9262.Contig4_All,CL14535.Contig2_All,CL6601.Contig1_All,CL163.Contig18_All
GO:0009059	macromolecule biosynthetic process	CL5908.Contig15_All,CL6569.Contig1_All
GO:0033036	macromolecule localization	CL6601.Contig1_All,CL163.Contig18_All,CL14535.Contig2_All,CL9262.Contig4_All
GO:0043170	macromolecule metabolic process	CL163.Contig18_All,CL5908.Contig15_All,CL6569.Contig1_All,Unigene39418_All,CL9262.Contig4_All,Unigene14583_All,CL572.Contig11_All
GO:0008152	metabolic process	CL7263.Contig4_All,Unigene7463_All,CL6212.Contig1_All,CL6212.Contig2_All,Unigene19169_All,CL14293.Contig2_All,Unigene31445_All,CL13397.Contig11_All,Unigene12477_All,CL163.Contig18_All,CL13772.Contig3_All,CL572.Contig11_All,CL7263.Contig3_All,Unigene14583_All,Unigene19170_All,CL5908.Contig15_All,Unigene31418_All,CL9262.Contig4_All,Unigene58621_All,Unigene31422_All,CL6569.Contig1_All,Unigene39418_A…
GO:0007017	microtubule-based process	CL7255.Contig3_All,Unigene22524_All,CL7255.Contig2_All
GO:0016071	mRNA metabolic process	Unigene14583_All,CL572.Contig11_All
GO:0006397	mRNA processing	Unigene14583_All,CL572.Contig11_All
GO:0007275	multicellular organism development	CL12610.Contig1_All,CL4463.Contig5_All,CL2154.Contig2_All,CL12610.Contig2_All
GO:0032501	multicellular organismal process	CL12610.Contig2_All,CL2154.Contig2_All,CL4463.Contig5_All,CL12610.Contig1_All
GO:0071985	multivesicular body sorting pathway	CL163.Contig18_All,CL9262.Contig4_All
GO:0048519	negative regulation of biological process	CL9262.Contig4_All,CL163.Contig18_All
GO:0009890	negative regulation of biosynthetic process	CL163.Contig18_All,CL9262.Contig4_All
GO:0031327	negative regulation of cellular biosynthetic process	CL163.Contig18_All,CL9262.Contig4_All
GO:0031324	negative regulation of cellular metabolic process	CL163.Contig18_All,CL9262.Contig4_All
GO:0048523	negative regulation of cellular process	CL163.Contig18_All,CL9262.Contig4_All
GO:0045717	negative regulation of fatty acid biosynthetic process	CL9262.Contig4_All,CL163.Contig18_All
GO:0045922	negative regulation of fatty acid metabolic process	CL163.Contig18_All,CL9262.Contig4_All
GO:0051055	negative regulation of lipid biosynthetic process	CL163.Contig18_All,CL9262.Contig4_All
GO:0045833	negative regulation of lipid metabolic process	CL9262.Contig4_All,CL163.Contig18_All
GO:0009892	negative regulation of metabolic process	CL163.Contig18_All,CL9262.Contig4_All
GO:0062014	negative regulation of small molecule metabolic process	CL9262.Contig4_All,CL163.Contig18_All
GO:0006807	nitrogen compound metabolic process	Unigene31418_All,CL5908.Contig15_All,CL572.Contig11_All,Unigene14583_All,CL5278.Contig7_All,Unigene39418_All,CL6569.Contig1_All,CL13397.Contig11_All,CL163.Contig18_All,CL13772.Contig3_All,Unigene31422_All,CL9262.Contig4_All
GO:0071705	nitrogen compound transport	CL9262.Contig4_All,CL163.Contig18_All,CL6601.Contig1_All,CL14535.Contig2_All
GO:0090304	nucleic acid metabolic process	CL163.Contig18_All,CL6569.Contig1_All,Unigene39418_All,Unigene14583_All,CL9262.Contig4_All,CL572.Contig11_All
GO:0034654	nucleobase-containing compound biosynthetic process	CL6569.Contig1_All,CL5278.Contig7_All
GO:0006139	nucleobase-containing compound metabolic process	CL5278.Contig7_All,CL572.Contig11_All,Unigene14583_All,CL9262.Contig4_All,CL6569.Contig1_All,Unigene39418_All,CL163.Contig18_All
GO:0006334	nucleosome assembly	CL15299.Contig1_All,CL8817.Contig14_All
GO:0034728	nucleosome organization	CL15299.Contig1_All,CL8817.Contig14_All
GO:0009312	oligosaccharide biosynthetic process	Unigene19169_All,Unigene19170_All
GO:0009311	oligosaccharide metabolic process	Unigene19169_All,Unigene19170_All
GO:0006996	organelle organization	CL15299.Contig1_All,CL8817.Contig14_All,CL10038.Contig2_All
GO:0006082	organic acid metabolic process	CL13772.Contig3_All,CL13397.Contig11_All
GO:1901362	organic cyclic compound biosynthetic process	CL5278.Contig7_All,CL6569.Contig1_All,Unigene31445_All
GO:1901360	organic cyclic compound metabolic process	CL572.Contig11_All,Unigene14583_All,CL5278.Contig7_All,Unigene39418_All,CL6569.Contig1_All,CL163.Contig18_All,Unigene31445_All,CL9262.Contig4_All
GO:1901576	organic substance biosynthetic process	Unigene31445_All,Unigene58621_All,CL13397.Contig11_All,CL6569.Contig1_All,Unigene7463_All,Unigene19169_All,Unigene19170_All,CL5908.Contig15_All,CL5278.Contig7_All,Unigene42235_All
GO:0071704	organic substance metabolic process	CL6569.Contig1_All,Unigene39418_All,Unigene31422_All,Unigene58621_All,CL9262.Contig4_All,Unigene42235_All,CL5278.Contig7_All,CL163.Contig18_All,CL13772.Contig3_All,CL13397.Contig11_All,Unigene31445_All,CL14293.Contig2_All,Unigene19169_All,Unigene7463_All,CL7263.Contig4_All,CL5908.Contig15_All,Unigene31418_All,Unigene19170_All,Unigene14583_All,CL572.Contig11_All,CL7263.Contig3_All
GO:0071702	organic substance transport	CL14535.Contig2_All,CL163.Contig18_All,CL6601.Contig1_All,CL9262.Contig4_All
GO:1901566	organonitrogen compound biosynthetic process	CL13397.Contig11_All,CL5908.Contig15_All
GO:1901564	organonitrogen compound metabolic process	CL13397.Contig11_All,Unigene31418_All,CL5908.Contig15_All,CL13772.Contig3_All,Unigene31422_All
GO:0043436	oxoacid metabolic process	CL13397.Contig11_All,CL13772.Contig3_All
GO:0007389	pattern specification process	CL12610.Contig1_All,CL12610.Contig2_All
GO:0015833	peptide transport	CL6601.Contig1_All,CL163.Contig18_All,CL14535.Contig2_All,CL9262.Contig4_All
GO:0006793	phosphorus metabolic process	CL5278.Contig7_All,CL14293.Contig2_All
GO:0015979	photosynthesis	Unigene12477_All,CL14735.Contig3_All
GO:0048827	phyllome development	CL12610.Contig1_All,CL12610.Contig2_All
GO:0099402	plant organ development	CL12610.Contig2_All,CL12610.Contig1_All
GO:0009944	polarity specification of adaxial/abaxial axis	CL12610.Contig2_All,CL12610.Contig1_All
GO:0009791	post-embryonic development	CL4463.Contig5_All,CL2154.Contig2_All,CL12610.Contig2_All,CL12610.Contig1_All
GO:0044238	primary metabolic process	Unigene42235_All,CL5278.Contig7_All,CL9262.Contig4_All,Unigene39418_All,CL6569.Contig1_All,Unigene58621_All,Unigene14583_All,CL572.Contig11_All,CL7263.Contig3_All,CL5908.Contig15_All,Unigene19170_All,Unigene19169_All,Unigene7463_All,CL7263.Contig4_All,CL13772.Contig3_All,CL163.Contig18_All,CL13397.Contig11_All,Unigene31445_All,CL14293.Contig2_All
GO:0008104	protein localization	CL9262.Contig4_All,CL6601.Contig1_All,CL163.Contig18_All,CL14535.Contig2_All
GO:0033365	protein localization to organelle	CL163.Contig18_All,CL9262.Contig4_All
GO:0072665	protein localization to vacuole	CL163.Contig18_All,CL9262.Contig4_All
GO:0006605	protein targeting	CL9262.Contig4_All,CL163.Contig18_All
GO:0006623	protein targeting to vacuole	CL163.Contig18_All,CL9262.Contig4_All
GO:0015031	protein transport	CL9262.Contig4_All,CL6601.Contig1_All,CL163.Contig18_All,CL14535.Contig2_All
GO:0065003	protein-containing complex assembly	Unigene14583_All,CL15299.Contig1_All,CL8817.Contig14_All,Unigene12477_All
GO:0043933	protein-containing complex subunit organization	Unigene12477_All,Unigene14583_All,CL8817.Contig14_All,CL15299.Contig1_All
GO:0065004	protein-DNA complex assembly	CL15299.Contig1_All,CL8817.Contig14_All
GO:0071824	protein-DNA complex subunit organization	CL8817.Contig14_All,CL15299.Contig1_All
GO:0009954	proximal/distal pattern formation	CL12610.Contig2_All,CL12610.Contig1_All
GO:0003002	regionalization	CL12610.Contig1_All,CL12610.Contig2_All
GO:0050789	regulation of biological process	CL12958.Contig5_All,CL9262.Contig4_All,CL6729.Contig12_All,CL6729.Contig4_All,CL6729.Contig5_All,CL163.Contig18_All,CL6729.Contig7_All,CL903.Contig2_All,CL4773.Contig2_All,CL6729.Contig6_All
GO:0065008	regulation of biological quality	CL4773.Contig2_All,Unigene31418_All,Unigene31422_All
GO:0009889	regulation of biosynthetic process	CL903.Contig2_All,CL163.Contig18_All,CL9262.Contig4_All,CL12958.Contig5_All
GO:0031326	regulation of cellular biosynthetic process	CL12958.Contig5_All,CL9262.Contig4_All,CL163.Contig18_All,CL903.Contig2_All
GO:0010565	regulation of cellular ketone metabolic process	CL9262.Contig4_All,CL163.Contig18_All
GO:2000112	regulation of cellular macromolecule biosynthetic process	CL903.Contig2_All,CL12958.Contig5_All
GO:0031323	regulation of cellular metabolic process	CL163.Contig18_All,CL903.Contig2_All,CL9262.Contig4_All,CL12958.Contig5_All
GO:0050794	regulation of cellular process	CL6729.Contig6_All,CL4773.Contig2_All,CL163.Contig18_All,CL6729.Contig7_All,CL903.Contig2_All,CL12958.Contig5_All,CL9262.Contig4_All,CL6729.Contig12_All,CL6729.Contig4_All,CL6729.Contig5_All
GO:0042304	regulation of fatty acid biosynthetic process	CL163.Contig18_All,CL9262.Contig4_All
GO:0019217	regulation of fatty acid metabolic process	CL9262.Contig4_All,CL163.Contig18_All
GO:0010468	regulation of gene expression	CL12958.Contig5_All,CL903.Contig2_All
GO:0010817	regulation of hormone levels	Unigene31422_All,Unigene31418_All
GO:0046890	regulation of lipid biosynthetic process	CL9262.Contig4_All,CL163.Contig18_All
GO:0019216	regulation of lipid metabolic process	CL163.Contig18_All,CL9262.Contig4_All
GO:0010556	regulation of macromolecule biosynthetic process	CL12958.Contig5_All,CL903.Contig2_All
GO:0060255	regulation of macromolecule metabolic process	CL903.Contig2_All,CL12958.Contig5_All
GO:0019222	regulation of metabolic process	CL903.Contig2_All,CL163.Contig18_All,CL12958.Contig5_All,CL9262.Contig4_All
GO:0051171	regulation of nitrogen compound metabolic process	CL903.Contig2_All,CL12958.Contig5_All
GO:1903506	regulation of nucleic acid-templated transcription	CL12958.Contig5_All,CL903.Contig2_All
GO:0019219	regulation of nucleobase-containing compound metabolic process	CL12958.Contig5_All,CL903.Contig2_All
GO:0080090	regulation of primary metabolic process	CL903.Contig2_All,CL163.Contig18_All,CL12958.Contig5_All,CL9262.Contig4_All
GO:2001141	regulation of RNA biosynthetic process	CL903.Contig2_All,CL12958.Contig5_All
GO:0051252	regulation of RNA metabolic process	CL903.Contig2_All,CL12958.Contig5_All
GO:0062012	regulation of small molecule metabolic process	CL9262.Contig4_All,CL163.Contig18_All
GO:0006355	regulation of transcription, DNA-templated	CL12958.Contig5_All,CL903.Contig2_All
GO:0000003	reproduction	CL12610.Contig1_All,CL12610.Contig2_All,CL4463.Contig5_All
GO:0022414	reproductive process	CL12610.Contig1_All,CL4463.Contig5_All,CL12610.Contig2_All
GO:0090567	reproductive shoot system development	CL12610.Contig1_All,CL12610.Contig2_All
GO:0048608	reproductive structure development	CL12610.Contig1_All,CL4463.Contig5_All,CL12610.Contig2_All
GO:0061458	reproductive system development	CL12610.Contig2_All,CL4463.Contig5_All,CL12610.Contig1_All
GO:0050896	response to stimulus	CL6729.Contig4_All,CL6729.Contig5_All,CL9262.Contig4_All,CL6729.Contig12_All,CL6729.Contig7_All,CL163.Contig18_All,Unigene12477_All,CL6729.Contig6_All
GO:0006950	response to stress	CL9262.Contig4_All,CL163.Contig18_All
GO:0016070	RNA metabolic process	CL572.Contig11_All,Unigene14583_All,Unigene39418_All,CL6569.Contig1_All
GO:0006396	RNA processing	CL572.Contig11_All,Unigene14583_All,Unigene39418_All
GO:0048367	shoot system development	CL12610.Contig1_All,CL12610.Contig2_All,CL2154.Contig2_All
GO:0007165	signal transduction	CL6729.Contig12_All,CL6729.Contig5_All,CL6729.Contig4_All,CL6729.Contig6_All,CL6729.Contig7_All
GO:0023052	signaling	CL6729.Contig12_All,CL6729.Contig5_All,CL6729.Contig4_All,CL6729.Contig6_All,CL6729.Contig7_All
GO:0044281	small molecule metabolic process	CL5278.Contig7_All,CL13397.Contig11_All,CL13772.Contig3_All
GO:0065001	specification of axis polarity	CL12610.Contig1_All,CL12610.Contig2_All
GO:0009799	specification of symmetry	CL12610.Contig1_All,CL12610.Contig2_All
GO:0048731	system development	CL4463.Contig5_All,CL2154.Contig2_All,CL12610.Contig2_All,CL12610.Contig1_All
GO:0016114	terpenoid biosynthetic process	Unigene58621_All,Unigene42235_All,Unigene7463_All
GO:0006721	terpenoid metabolic process	Unigene58621_All,Unigene7463_All,Unigene42235_All
GO:0006810	transport	CL5236.Contig9_All,CL9262.Contig4_All,CL14535.Contig2_All,CL6601.Contig1_All,CL163.Contig18_All
GO:0005992	trehalose biosynthetic process	Unigene19169_All,Unigene19170_All
GO:0005991	trehalose metabolic process	Unigene19169_All,Unigene19170_All
GO:0007034	vacuolar transport	CL163.Contig18_All,CL5236.Contig9_All,CL9262.Contig4_All
GO:0016192	vesicle-mediated transport	CL6601.Contig1_All,CL163.Contig18_All,CL9262.Contig4_All
GO:0008661	1-deoxy-D-xylulose-5-phosphate synthase activity	Unigene58621_All,Unigene42235_All,Unigene7463_All
GO:0016744	transferase activity, transferring aldehyde or ketonic groups	Unigene58621_All,Unigene42235_All,Unigene7463_All
GO:0003677	DNA binding	CL163.Contig18_All,CL4024.Contig5_All,CL104.Contig11_All,Unigene36647_All,CL104.Contig21_All,CL15299.Contig1_All,Unigene37715_All,CL6360.Contig4_All,CL15081.Contig1_All,CL903.Contig2_All,CL6569.Contig1_All,CL8411.Contig3_All,CL9262.Contig4_All,CL12958.Contig5_All,CL7279.Contig2_All,CL104.Contig16_All,CL8411.Contig1_All
GO:0046982	protein heterodimerization activity	CL1664.Contig1_All,CL1664.Contig18_All,CL1664.Contig38_All,CL1664.Contig27_All
GO:0004805	trehalose-phosphatase activity	Unigene19169_All,Unigene19170_All
GO:0003700	DNA-binding transcription factor activity	CL903.Contig2_All,CL7279.Contig2_All,CL6360.Contig4_All,Unigene36647_All,CL8411.Contig3_All,CL8411.Contig1_All
GO:0019203	carbohydrate phosphatase activity	Unigene19170_All,Unigene19169_All
GO:0140110	transcription regulator activity	CL903.Contig2_All,CL7279.Contig2_All,CL6360.Contig4_All,CL8411.Contig1_All,Unigene36647_All,CL8411.Contig3_All
GO:0046983	protein dimerization activity	CL1664.Contig1_All,CL1664.Contig38_All,CL1664.Contig18_All,CL903.Contig2_All,CL1664.Contig27_All
GO:0009055	electron transfer activity	CL13833.Contig1_All,CL575.Contig10_All,CL4773.Contig2_All
GO:0030170	pyridoxal phosphate binding	CL6212.Contig1_All,CL6212.Contig2_All,CL13772.Contig3_All
GO:0070279	vitamin B6 binding	CL6212.Contig2_All,CL6212.Contig1_All,CL13772.Contig3_All
GO:0003774	motor activity	CL7255.Contig3_All,Unigene22524_All,CL7255.Contig2_All
GO:0008483	transaminase activity	CL6212.Contig2_All,CL6212.Contig1_All
GO:0016769	transferase activity, transferring nitrogenous groups	CL6212.Contig2_All,CL6212.Contig1_All
GO:0019842	vitamin binding	CL13772.Contig3_All,CL6212.Contig2_All,CL6212.Contig1_All
GO:0016791	phosphatase activity	CL14293.Contig2_All,CL4935.Contig2_All,Unigene19170_All,Unigene19169_All
GO:0003676	nucleic acid binding	CL4024.Contig5_All,Unigene36647_All,CL104.Contig11_All,CL163.Contig18_All,CL104.Contig21_All,CL15299.Contig1_All,Unigene14583_All,CL572.Contig11_All,Unigene37715_All,CL8411.Contig3_All,CL12958.Contig5_All,CL9262.Contig4_All,CL6360.Contig4_All,CL15081.Contig1_All,CL903.Contig2_All,Unigene53096_All,CL6569.Contig1_All,CL9868.Contig2_All,CL8411.Contig1_All,CL7279.Contig2_All,CL104.Contig16_All
GO:0042578	phosphoric ester hydrolase activity	CL4935.Contig2_All,Unigene19170_All,CL14293.Contig2_All,Unigene19169_All
GO:0016788	hydrolase activity, acting on ester bonds	CL163.Contig18_All,CL4935.Contig2_All,Unigene19170_All,CL14293.Contig2_All,CL9262.Contig4_All,Unigene19169_All,Unigene44086_All
GO:0008289	lipid binding	CL12958.Contig5_All,Unigene37715_All
GO:0016874	ligase activity	CL15120.Contig2_All,Unigene53853_All,CL15300.Contig10_All,CL15257.Contig1_All
GO:1905394	retromer complex binding	CL9262.Contig4_All,CL163.Contig18_All
GO:0005198	structural molecule activity	CL5908.Contig15_All,CL6601.Contig1_All,CL15299.Contig1_All
GO:0005515	protein binding	CL903.Contig2_All,CL10038.Contig2_All,CL1664.Contig27_All,CL1664.Contig1_All,CL1664.Contig38_All,CL1664.Contig18_All
GO:0043565	sequence-specific DNA binding	CL903.Contig2_All,CL12958.Contig5_All
GO:0044877	protein-containing complex binding	CL9262.Contig4_All,CL163.Contig18_All
GO:0050662	coenzyme binding	CL6212.Contig1_All,CL6212.Contig2_All,CL13772.Contig3_All
GO:1901363	heterocyclic compound binding	CL104.Contig21_All,Unigene29043_All,CL15299.Contig1_All,CL572.Contig11_All,Unigene37715_All,Unigene39074_All,Unigene14583_All,CL104.Contig11_All,Unigene36647_All,CL6212.Contig1_All,CL4024.Contig5_All,CL6212.Contig2_All,CL13772.Contig3_All,CL163.Contig18_All,CL9868.Contig2_All,CL575.Contig10_All,CL4964.Contig4_All,CL8411.Contig1_All,CL7279.Contig2_All,CL104.Contig16_All,CL5855.Contig1_All,CL8411.C…
GO:0097159	organic cyclic compound binding	CL9868.Contig2_All,CL4964.Contig4_All,CL575.Contig10_All,CL8411.Contig1_All,CL7279.Contig2_All,CL104.Contig16_All,CL5855.Contig1_All,CL11157.Contig2_All,CL8411.Contig3_All,CL12958.Contig5_All,CL9262.Contig4_All,CL903.Contig2_All,CL6360.Contig4_All,CL15081.Contig1_All,Unigene39418_All,CL6569.Contig1_All,Unigene53096_All,CL15299.Contig1_All,Unigene29043_All,CL104.Contig21_All,Unigene37715_All,CL572…
GO:0004519	endonuclease activity	CL163.Contig18_All,CL9262.Contig4_All
GO:0004553	hydrolase activity, hydrolyzing O-glycosyl compounds	CL7263.Contig3_All,CL7263.Contig4_All
GO:0004518	nuclease activity	CL163.Contig18_All,CL9262.Contig4_All
GO:0048037	cofactor binding	CL6212.Contig2_All,CL6212.Contig1_All,CL575.Contig10_All,CL13772.Contig3_All
GO:0003723	RNA binding	Unigene53096_All,CL9868.Contig2_All,Unigene14583_All,CL572.Contig11_All
GO:0016787	hydrolase activity	CL4392.Contig4_All,CL163.Contig18_All,Unigene31422_All,CL14293.Contig2_All,CL7255.Contig3_All,Unigene44086_All,Unigene19169_All,CL9262.Contig4_All,CL7263.Contig4_All,Unigene31418_All,Unigene19170_All,CL4935.Contig2_All,Unigene22524_All,CL7255.Contig2_All,CL7263.Contig3_All
GO:0016798	hydrolase activity, acting on glycosyl bonds	CL7263.Contig4_All,CL7263.Contig3_All
GO:0017111	nucleoside-triphosphatase activity	CL7255.Contig2_All,CL7255.Contig3_All,Unigene22524_All
GO:0016462	pyrophosphatase activity	CL7255.Contig2_All,Unigene22524_All,CL7255.Contig3_All
GO:0016818	hydrolase activity, acting on acid anhydrides, in phosphorus-containing anhydrides	CL7255.Contig3_All,Unigene22524_All,CL7255.Contig2_All
GO:0016817	hydrolase activity, acting on acid anhydrides	Unigene22524_All,CL7255.Contig3_All,CL7255.Contig2_All
GO:0005488	binding	CL7279.Contig2_All,CL1664.Contig27_All,CL104.Contig16_All,CL9868.Contig2_All,CL4964.Contig4_All,CL1664.Contig38_All,CL8411.Contig1_All,CL903.Contig2_All,CL10038.Contig2_All,CL104.Contig21_All,Unigene37715_All,CL572.Contig11_All,Unigene14583_All,CL13772.Contig3_All,CL4024.Contig5_All,CL5855.Contig1_All,CL5278.Contig7_All,CL1664.Contig18_All,CL1664.Contig1_All,CL575.Contig10_All,CL15081.Contig1_All…
GO:0004672	protein kinase activity	Unigene29043_All,CL11157.Contig2_All,CL15299.Contig1_All,CL5855.Contig1_All
GO:0003824	catalytic activity	CL13833.Contig1_All,CL575.Contig10_All,CL5278.Contig7_All,CL5855.Contig1_All,CL4935.Contig2_All,CL9262.Contig4_All,CL11157.Contig2_All,CL6569.Contig1_All,Unigene39418_All,CL7255.Contig3_All,Unigene29043_All,CL15299.Contig1_All,CL15257.Contig1_All,CL6212.Contig2_All,Unigene19169_All,Unigene44086_All,CL6212.Contig1_All,CL7263.Contig4_All,CL163.Contig18_All,CL13397.Contig11_All,Unigene31445_All,Unig…
GO:0008144	drug binding	CL5855.Contig1_All,Unigene29043_All,CL4964.Contig4_All,CL15299.Contig1_All,Unigene39418_All,CL13772.Contig3_All,CL6212.Contig2_All,CL11157.Contig2_All,CL6212.Contig1_All
GO:0016491	oxidoreductase activity	Unigene31445_All,CL575.Contig10_All,CL13833.Contig1_All,CL4773.Contig2_All
GO:0016301	kinase activity	CL11157.Contig2_All,CL15299.Contig1_All,Unigene29043_All,CL13397.Contig11_All,CL5855.Contig1_All
GO:0016773	phosphotransferase activity, alcohol group as acceptor	CL5855.Contig1_All,CL11157.Contig2_All,CL15299.Contig1_All,Unigene29043_All
GO:0016740	transferase activity	Unigene7463_All,CL6212.Contig1_All,CL11157.Contig2_All,CL6212.Contig2_All,Unigene58621_All,CL6569.Contig1_All,CL13397.Contig11_All,Unigene39418_All,Unigene29043_All,CL15299.Contig1_All,Unigene42235_All,CL5855.Contig1_All
GO:0016772	transferase activity, transferring phosphorus-containing groups	CL11157.Contig2_All,Unigene29043_All,CL15299.Contig1_All,CL5855.Contig1_All,CL13397.Contig11_All,CL6569.Contig1_All
GO:0036094	small molecule binding	Unigene39418_All,CL6569.Contig1_All,CL13772.Contig3_All,CL11157.Contig2_All,CL6212.Contig1_All,CL6212.Contig2_All,CL5855.Contig1_All,Unigene29043_All,CL4964.Contig4_All,CL15299.Contig1_All,Unigene39074_All
GO:0043168	anion binding	CL6212.Contig2_All,CL6212.Contig1_All,CL11157.Contig2_All,Unigene39418_All,CL13772.Contig3_All,Unigene39074_All,CL4964.Contig4_All,Unigene29043_All,CL15299.Contig1_All,CL5855.Contig1_All
GO:0046872	metal ion binding	CL104.Contig16_All,CL2154.Contig2_All,CL4024.Contig5_All,CL104.Contig21_All,CL575.Contig10_All,CL5278.Contig7_All,CL104.Contig11_All
GO:0043169	cation binding	CL4024.Contig5_All,CL104.Contig21_All,CL575.Contig10_All,CL104.Contig11_All,CL5278.Contig7_All,CL2154.Contig2_All,CL104.Contig16_All
GO:0032559	adenyl ribonucleotide binding	CL5855.Contig1_All,Unigene39418_All,Unigene39074_All,CL11157.Contig2_All,CL15299.Contig1_All,Unigene29043_All,CL4964.Contig4_All
GO:0030554	adenyl nucleotide binding	CL5855.Contig1_All,Unigene39418_All,Unigene29043_All,CL11157.Contig2_All,CL4964.Contig4_All,CL15299.Contig1_All,Unigene39074_All
GO:0097367	carbohydrate derivative binding	CL11157.Contig2_All,CL6569.Contig1_All,Unigene39418_All,Unigene29043_All,CL4964.Contig4_All,CL15299.Contig1_All,Unigene39074_All,CL5855.Contig1_All
GO:0005524	ATP binding	Unigene39418_All,CL5855.Contig1_All,CL11157.Contig2_All,Unigene29043_All,CL15299.Contig1_All,CL4964.Contig4_All
GO:0032555	purine ribonucleotide binding	CL15299.Contig1_All,CL11157.Contig2_All,Unigene29043_All,CL4964.Contig4_All,Unigene39074_All,CL5855.Contig1_All,Unigene39418_All
GO:0017076	purine nucleotide binding	CL11157.Contig2_All,Unigene29043_All,CL15299.Contig1_All,CL4964.Contig4_All,Unigene39074_All,CL5855.Contig1_All,Unigene39418_All
GO:0032553	ribonucleotide binding	Unigene39074_All,CL11157.Contig2_All,CL4964.Contig4_All,Unigene29043_All,CL15299.Contig1_All,Unigene39418_All,CL5855.Contig1_All
GO:0043167	ion binding	CL575.Contig10_All,CL4964.Contig4_All,CL5278.Contig7_All,CL5855.Contig1_All,CL104.Contig16_All,CL11157.Contig2_All,Unigene39418_All,Unigene39074_All,CL15299.Contig1_All,Unigene29043_All,CL104.Contig21_All,CL2154.Contig2_All,CL6212.Contig2_All,CL4024.Contig5_All,CL6212.Contig1_All,CL104.Contig11_All,CL13772.Contig3_All
GO:0140096	catalytic activity, acting on a protein	CL4935.Contig2_All,CL5855.Contig1_All,CL11157.Contig2_All,Unigene29043_All,CL15299.Contig1_All
GO:0035639	purine ribonucleoside triphosphate binding	CL11157.Contig2_All,Unigene29043_All,CL15299.Contig1_All,CL4964.Contig4_All,CL5855.Contig1_All,Unigene39418_All
GO:0000166	nucleotide binding	CL5855.Contig1_All,Unigene39418_All,CL15299.Contig1_All,CL11157.Contig2_All,Unigene29043_All,CL4964.Contig4_All,Unigene39074_All
GO:1901265	nucleoside phosphate binding	CL15299.Contig1_All,CL11157.Contig2_All,Unigene29043_All,CL4964.Contig4_All,Unigene39074_All,Unigene39418_All,CL5855.Contig1_All
GO:0030286	dynein complex	CL7255.Contig2_All,Unigene22524_All,CL7255.Contig3_All
GO:0005634	nucleus	CL104.Contig16_All,CL1664.Contig27_All,CL7279.Contig2_All,CL8411.Contig1_All,CL1664.Contig1_All,CL1664.Contig38_All,CL1664.Contig18_All,CL52.Contig7_All,CL12610.Contig2_All,CL903.Contig2_All,CL15081.Contig1_All,CL6360.Contig4_All,CL9262.Contig4_All,CL12958.Contig5_All,CL8411.Contig3_All,Unigene37715_All,CL572.Contig11_All,Unigene14583_All,CL104.Contig21_All,CL163.Contig18_All,CL11753.Contig2_All,…
GO:0005875	microtubule associated complex	CL7255.Contig2_All,Unigene22524_All,CL7255.Contig3_All
GO:0043229	intracellular organelle	CL52.Contig7_All,CL12610.Contig2_All,CL7405.Contig1_All,CL903.Contig2_All,CL8411.Contig1_All,CL1664.Contig38_All,CL6601.Contig1_All,CL104.Contig16_All,CL1664.Contig27_All,CL7279.Contig2_All,CL12610.Contig1_All,CL4024.Contig5_All,Unigene12477_All,CL11753.Contig2_All,Unigene14583_All,CL572.Contig11_All,Unigene37715_All,CL7255.Contig2_All,CL104.Contig21_All,CL5908.Contig15_All,Unigene22524_All,CL129…
GO:0043226	organelle	CL15299.Contig1_All,Unigene36647_All,CL104.Contig11_All,CL163.Contig18_All,Unigene34763_All,CL1664.Contig1_All,CL1664.Contig18_All,CL5278.Contig7_All,CL8411.Contig3_All,CL9262.Contig4_All,CL12958.Contig5_All,CL7255.Contig3_All,CL6360.Contig4_All,CL15081.Contig1_All,CL104.Contig21_All,Unigene14583_All,CL572.Contig11_All,Unigene37715_All,CL7255.Contig2_All,Unigene22524_All,CL5908.Contig15_All,CL402…
GO:0005622	intracellular	CL8411.Contig3_All,CL9262.Contig4_All,CL12958.Contig5_All,CL6360.Contig4_All,CL7255.Contig3_All,CL15081.Contig1_All,Unigene53096_All,CL5278.Contig7_All,CL1664.Contig1_All,CL1664.Contig18_All,CL104.Contig11_All,Unigene36647_All,Unigene34763_All,CL163.Contig18_All,CL15299.Contig1_All,CL903.Contig2_All,CL7405.Contig1_All,CL12610.Contig2_All,CL52.Contig7_All,CL1664.Contig38_All,CL8411.Contig1_All,CL1…
GO:0044424	intracellular part	CL8411.Contig3_All,CL9262.Contig4_All,CL12958.Contig5_All,CL6360.Contig4_All,CL7255.Contig3_All,CL15081.Contig1_All,Unigene53096_All,CL1664.Contig1_All,CL1664.Contig18_All,CL5278.Contig7_All,CL104.Contig11_All,Unigene36647_All,CL163.Contig18_All,Unigene34763_All,CL15299.Contig1_All,CL903.Contig2_All,CL12610.Contig2_All,CL52.Contig7_All,CL7405.Contig1_All,CL1664.Contig38_All,CL8411.Contig1_All,CL7…
GO:0005623	cell	CL5278.Contig7_All,CL1664.Contig1_All,CL1664.Contig18_All,Unigene53096_All,CL6360.Contig4_All,CL7255.Contig3_All,CL15081.Contig1_All,CL12958.Contig5_All,CL9262.Contig4_All,CL8411.Contig3_All,CL15299.Contig1_All,Unigene34763_All,CL163.Contig18_All,CL104.Contig11_All,Unigene36647_All,CL1664.Contig27_All,CL104.Contig16_All,CL6601.Contig1_All,CL14735.Contig3_All,CL7279.Contig2_All,CL8411.Contig1_All,…
GO:0016602	CCAAT-binding factor complex	CL8411.Contig1_All,CL8411.Contig3_All
GO:0043231	intracellular membrane-bounded organelle	CL8411.Contig3_All,CL9262.Contig4_All,CL12958.Contig5_All,CL903.Contig2_All,CL15081.Contig1_All,CL6360.Contig4_All,CL7405.Contig1_All,CL52.Contig7_All,CL12610.Contig2_All,CL5278.Contig7_All,CL1664.Contig1_All,CL1664.Contig38_All,CL1664.Contig18_All,CL8411.Contig1_All,CL7279.Contig2_All,CL104.Contig16_All,CL1664.Contig27_All,CL6601.Contig1_All,Unigene36647_All,CL104.Contig11_All,CL4024.Contig5_All…
GO:0044464	cell part	CL163.Contig18_All,Unigene34763_All,CL104.Contig11_All,Unigene36647_All,CL15299.Contig1_All,Unigene53096_All,CL7255.Contig3_All,CL6360.Contig4_All,CL15081.Contig1_All,CL12958.Contig5_All,CL9262.Contig4_All,CL8411.Contig3_All,CL1664.Contig1_All,CL1664.Contig18_All,CL5278.Contig7_All,Unigene12477_All,CL11753.Contig2_All,CL12610.Contig1_All,CL4024.Contig5_All,CL5908.Contig15_All,Unigene22524_All,Uni…
GO:0009654	photosystem II oxygen evolving complex	CL14735.Contig3_All,Unigene12477_All
GO:0043227	membrane-bounded organelle	CL104.Contig21_All,Unigene37715_All,CL572.Contig11_All,Unigene14583_All,CL104.Contig11_All,Unigene36647_All,CL4024.Contig5_All,CL12610.Contig1_All,CL11753.Contig2_All,Unigene34763_All,Unigene12477_All,CL163.Contig18_All,CL5278.Contig7_All,CL1664.Contig38_All,CL1664.Contig1_All,CL1664.Contig18_All,CL8411.Contig1_All,CL7279.Contig2_All,CL1664.Contig27_All,CL104.Contig16_All,CL6601.Contig1_All,CL841…
GO:0005874	microtubule	Unigene22524_All,CL7255.Contig3_All,CL7255.Contig2_All
GO:0099081	supramolecular polymer	CL7255.Contig2_All,CL7255.Contig3_All,Unigene22524_All
GO:0099512	supramolecular fiber	CL7255.Contig2_All,CL7255.Contig3_All,Unigene22524_All
GO:0099513	polymeric cytoskeletal fiber	Unigene22524_All,CL7255.Contig3_All,CL7255.Contig2_All
GO:0099080	supramolecular complex	CL7255.Contig3_All,Unigene22524_All,CL7255.Contig2_All
GO:0009523	photosystem II	Unigene12477_All,CL14735.Contig3_All
GO:1990204	oxidoreductase complex	Unigene12477_All,CL14735.Contig3_All
GO:0015630	microtubule cytoskeleton	CL7255.Contig2_All,Unigene22524_All,CL7255.Contig3_All
GO:0009521	photosystem	CL14735.Contig3_All,Unigene12477_All
GO:0090575	RNA polymerase II transcription factor complex	CL8411.Contig3_All,CL8411.Contig1_All
GO:1902494	catalytic complex	CL14735.Contig3_All,CL7255.Contig3_All,Unigene22524_All,Unigene12477_All,CL7255.Contig2_All
GO:0044798	nuclear transcription factor complex	CL8411.Contig3_All,CL8411.Contig1_All
GO:0005667	transcription factor complex	CL8411.Contig3_All,CL8411.Contig1_All
GO:0005654	nucleoplasm	CL12610.Contig2_All,CL52.Contig7_All,CL12610.Contig1_All
GO:0032991	protein-containing complex	Unigene14583_All,CL7255.Contig2_All,CL8411.Contig1_All,CL15299.Contig1_All,CL6601.Contig1_All,CL5908.Contig15_All,Unigene22524_All,CL14735.Contig3_All,CL8411.Contig3_All,CL52.Contig7_All,Unigene12477_All,CL7255.Contig3_All
GO:0044430	cytoskeletal part	CL7255.Contig3_All,Unigene22524_All,CL7255.Contig2_All
GO:0005856	cytoskeleton	CL7255.Contig3_All,Unigene22524_All,CL7255.Contig2_All
GO:0031974	membrane-enclosed lumen	CL12610.Contig1_All,CL52.Contig7_All,CL12610.Contig2_All,Unigene34763_All
GO:0043233	organelle lumen	CL52.Contig7_All,CL12610.Contig2_All,Unigene34763_All,CL12610.Contig1_All
GO:0070013	intracellular organelle lumen	CL12610.Contig1_All,CL12610.Contig2_All,CL52.Contig7_All,Unigene34763_All
GO:0042651	thylakoid membrane	Unigene12477_All,CL14735.Contig3_All
GO:0005911	cell-cell junction	CL163.Contig18_All,CL9262.Contig4_All,CL5278.Contig7_All
GO:0009506	plasmodesma	CL9262.Contig4_All,CL5278.Contig7_All,CL163.Contig18_All
GO:0055044	symplast	CL9262.Contig4_All,CL5278.Contig7_All,CL163.Contig18_All
GO:0030054	cell junction	CL163.Contig18_All,CL9262.Contig4_All,CL5278.Contig7_All
GO:0034357	photosynthetic membrane	Unigene12477_All,CL14735.Contig3_All
GO:0044446	intracellular organelle part	CL15299.Contig1_All,CL8411.Contig1_All,CL7255.Contig2_All,Unigene14583_All,Unigene22524_All,CL6601.Contig1_All,CL8411.Contig3_All,CL12610.Contig1_All,CL11753.Contig2_All,CL7255.Contig3_All,Unigene34763_All,Unigene12477_All,CL7405.Contig1_All,CL12610.Contig2_All,CL52.Contig7_All
GO:0044422	organelle part	CL8411.Contig3_All,CL12610.Contig1_All,CL11753.Contig2_All,CL7255.Contig3_All,CL12610.Contig2_All,CL52.Contig7_All,CL7405.Contig1_All,Unigene34763_All,Unigene12477_All,CL15299.Contig1_All,Unigene14583_All,CL8411.Contig1_All,CL7255.Contig2_All,Unigene22524_All,CL6601.Contig1_All
GO:0044436	thylakoid part	CL14735.Contig3_All,Unigene12477_All
GO:0098796	membrane protein complex	Unigene12477_All,CL6601.Contig1_All,CL14735.Contig3_All
GO:0009579	thylakoid	Unigene12477_All,CL14735.Contig3_All
GO:0031981	nuclear lumen	CL52.Contig7_All,CL12610.Contig2_All,CL12610.Contig1_All
GO:0031410	cytoplasmic vesicle	CL9262.Contig4_All,CL163.Contig18_All,CL6601.Contig1_All
GO:0097708	intracellular vesicle	CL163.Contig18_All,CL6601.Contig1_All,CL9262.Contig4_All
GO:0031982	vesicle	CL9262.Contig4_All,CL163.Contig18_All,CL6601.Contig1_All
GO:0044428	nuclear part	CL11753.Contig2_All,CL52.Contig7_All,CL12610.Contig2_All,CL8411.Contig3_All,CL12610.Contig1_All,CL8411.Contig1_All,Unigene14583_All
GO:0031984	organelle subcompartment	CL7405.Contig1_All,Unigene12477_All,CL6601.Contig1_All
GO:0005768	endosome	CL163.Contig18_All,CL9262.Contig4_All
GO:0043228	non-membrane-bounded organelle	CL7255.Contig2_All,CL15299.Contig1_All,CL5908.Contig15_All,Unigene22524_All,CL7255.Contig3_All
GO:0043232	intracellular non-membrane-bounded organelle	CL7255.Contig2_All,CL15299.Contig1_All,CL5908.Contig15_All,Unigene22524_All,CL7255.Contig3_All
GO:0005829	cytosol	CL163.Contig18_All,CL5278.Contig7_All,CL9262.Contig4_All
GO:0012505	endomembrane system	CL9262.Contig4_All,CL7405.Contig1_All,CL163.Contig18_All,CL6601.Contig1_All
GO:0005739	mitochondrion	Unigene34763_All,CL5278.Contig7_All
GO:1990904	ribonucleoprotein complex	CL5908.Contig15_All,Unigene14583_All
GO:0005737	cytoplasm	CL7255.Contig2_All,CL5278.Contig7_All,CL5908.Contig15_All,CL6601.Contig1_All,Unigene22524_All,CL9262.Contig4_All,Unigene53096_All,CL163.Contig18_All,CL7405.Contig1_All,Unigene12477_All,Unigene34763_All,CL7255.Contig3_All
GO:0005886	plasma membrane	CL9262.Contig4_All,CL163.Contig18_All
GO:0071944	cell periphery	CL9262.Contig4_All,CL163.Contig18_All
GO:0044444	cytoplasmic part	Unigene34763_All,CL7405.Contig1_All,Unigene12477_All,CL163.Contig18_All,CL9262.Contig4_All,CL6601.Contig1_All,CL5908.Contig15_All,CL5278.Contig7_All
GO:0044425	membrane part	CL15299.Contig1_All,Unigene29043_All,CL7263.Contig3_All,CL14735.Contig3_All,CL2154.Contig2_All,CL6601.Contig1_All,CL7263.Contig4_All,CL6212.Contig1_All,CL380.Contig25_All,CL6212.Contig2_All,Unigene31445_All,CL7405.Contig1_All,Unigene12477_All,CL4392.Contig4_All
GO:0016021	integral component of membrane	CL7263.Contig4_All,CL380.Contig25_All,CL6212.Contig1_All,CL6212.Contig2_All,Unigene31445_All,CL7405.Contig1_All,Unigene12477_All,CL4392.Contig4_All,Unigene29043_All,CL15299.Contig1_All,CL7263.Contig3_All,CL14735.Contig3_All,CL2154.Contig2_All
GO:0031224	intrinsic component of membrane	CL14735.Contig3_All,CL2154.Contig2_All,CL7263.Contig3_All,CL15299.Contig1_All,Unigene29043_All,CL7405.Contig1_All,Unigene12477_All,CL4392.Contig4_All,Unigene31445_All,CL6212.Contig2_All,CL7263.Contig4_All,CL380.Contig25_All,CL6212.Contig1_All
GO:0016020	membrane	CL9262.Contig4_All,CL4392.Contig4_All,CL7405.Contig1_All,CL6601.Contig1_All,CL14735.Contig3_All,CL6212.Contig2_All,CL6212.Contig1_All,CL380.Contig25_All,CL7263.Contig4_All,CL163.Contig18_All,Unigene12477_All,Unigene31445_All,CL7263.Contig3_All,Unigene29043_All,CL15299.Contig1_All,CL2154.Contig2_All
